# Supplementary material for: Bis(tribenzyl­ammonium) tetra­chloridoaurate(III) chloride
Source: Acta Crystallogr Sect E Struct Rep Online. 2010 Jan 30;66(Pt 2):m212. doi: 10.1107/S1600536810002886 (PMC2979940; doi:10.1107/S1600536810002886)
Supplement: Supplementary file 1 [file e-66-0m212-sup1.cif]

##############################################################################
###                                                                        ###
###        Electronic paper (Acta Crystallographica Section E)             ###
###                                                                        ###
##############################################################################
#                                                                            #
# This CIF contains the data in a paper accepted for publication in Acta     #
# Crystallographica Section E. It conforms to the requirements of Notes      #
# for Authors for Section E, and has been peer reviewed under the auspices   #
# of the IUCr Commission on Journals.                                        #
#                                                                            #
# Full details of the Crystallographic Information File format               #
# are given in the paper "The Crystallographic Information File (CIF):       #
# a New Standard Archive File for Crystallography" by S. R. Hall, F. H.      #
# Allen and I. D. Brown [Acta Cryst. (1991), A47, 655-685].                  #
#                                                                            #
# The current version of the core CIF dictionary is obtainable from          #
# ftp://ftp.iucr.org/pub/cif_core.dic. The current version number is 2.4.    #
#                                                                            #
# Software is freely available for graphical display of the structure(s) in  #
# this CIF.  For information consult the CIF home page http://www.iucr.org/  #
# cif/home.html                                                              #
#                                                                            #
# This file may be used for bona fide research purposes within the           #
# scientific community so long as proper attribution is given to the journal # 
# article from which it was obtained.                                        #
#                                                                            #
##############################################################################
                                             
data_I
_audit_creation_method     SHELXL-97
_chemical_name_systematic
;
Bis(tribenzylammonium) tetrachloridoaurate(III) chloride
;
_chemical_name_common     ?
_chemical_formula_moiety     '2(C21 H22 N +), Au Cl4 -, Cl -'
_chemical_formula_sum     'C42 H44 Au1 Cl5 N2'
_chemical_formula_iupac     '(C21 H22 N)2 [Au Cl4] Cl'
_chemical_formula_weight     951.01
_chemical_melting_point     ?
_symmetry_cell_setting     Triclinic
_symmetry_space_group_name_H-M     'P -1'
_symmetry_space_group_name_Hall     '-P 1'
loop_
    _symmetry_equiv_pos_site_id
    _symmetry_equiv_pos_as_xyz
    1 x,y,z
    2 -x,-y,-z
_cell_length_a     11.1350(10)
_cell_length_b     13.7920(11)
_cell_length_c     13.8417(12)
_cell_angle_alpha     95.894(7)
_cell_angle_beta     100.300(7)
_cell_angle_gamma     95.222(7)
_cell_volume     2067.4(3)
_cell_formula_units_Z     2
_cell_measurement_reflns_used     1237
_cell_measurement_theta_min     1.87
_cell_measurement_theta_max     30.62
_cell_measurement_temperature     298(2)
_exptl_crystal_description     Block
_exptl_crystal_colour     Yellow
_exptl_crystal_size_max     0.35
_exptl_crystal_size_mid     0.32
_exptl_crystal_size_min     0.27
_exptl_crystal_density_diffrn     1.528
_exptl_crystal_density_meas     ?
_exptl_crystal_density_method     'not measured'
_exptl_crystal_F_000     948
_exptl_absorpt_coefficient_mu     3.912
_exptl_absorpt_correction_type     numerical
_exptl_absorpt_process_details     '(X-RED; Stoe & Cie, 2005)'
_exptl_absorpt_correction_T_min     0.280
_exptl_absorpt_correction_T_max     0.350
_exptl_special_details
;
;
_diffrn_ambient_temperature     298(2)
_diffrn_radiation_type     MoK\a
_diffrn_radiation_wavelength     0.71073
_diffrn_radiation_source     'fine-focus sealed tube'
_diffrn_radiation_monochromator     graphite
_diffrn_measurement_device_type     'Stoe IPDS II'
_diffrn_measurement_method     'rotation method'
_diffrn_detector_area_resol_mean     '0.15 mm'
_diffrn_reflns_number     28425
_diffrn_reflns_av_R_equivalents     0.0753
_diffrn_reflns_av_sigmaI/netI     0.0535
_diffrn_reflns_theta_min     1.87
_diffrn_reflns_theta_max     30.62
_diffrn_reflns_theta_full     30.62
_diffrn_measured_fraction_theta_max     0.983
_diffrn_measured_fraction_theta_full     0.983
_diffrn_reflns_limit_h_min     -15
_diffrn_reflns_limit_h_max     15
_diffrn_reflns_limit_k_min     -19
_diffrn_reflns_limit_k_max     19
_diffrn_reflns_limit_l_min     -19
_diffrn_reflns_limit_l_max     19
_diffrn_standards_number     0
_diffrn_standards_interval_count     ?
_diffrn_standards_interval_time     ?
_diffrn_standards_decay_%     ?
_refine_special_details
;
Refinement of <i>F</i>^2^ against ALL reflections. The weighted <i>R</i>-factor
<i>wR</i> and goodness of fit <i>S</i> are based on <i>F</i>^2^, conventional
<i>R</i>-factors <i>R</i> are based on <i>F</i>, with <i>F</i> set to zero for
negative <i>F</i>^2^. The threshold expression of <i>F</i>^2^ >
\s(<i>F</i>^2^) is used only for calculating <i>R</i>-factors(gt) <i>etc</i>.
and is not relevant to the choice of reflections for refinement.
<i>R</i>-factors based on <i>F</i>^2^ are statistically about twice as large
as those based on <i>F</i>, and <i>R</i>- factors based on ALL data will be
even larger.
;
_reflns_number_total     12513
_reflns_number_gt     10542
_reflns_threshold_expression     I>2\s(I)
_refine_ls_structure_factor_coef     Fsqd
_refine_ls_matrix_type     full
_refine_ls_R_factor_all     0.0631
_refine_ls_R_factor_gt     0.0513
_refine_ls_wR_factor_gt     0.1349
_refine_ls_wR_factor_ref     0.1444
_refine_ls_goodness_of_fit_ref     1.107
_refine_ls_restrained_S_all     1.107
_refine_ls_number_reflns     12513
_refine_ls_number_parameters     451
_refine_ls_number_restraints     0
_refine_ls_hydrogen_treatment     constr
_refine_ls_weighting_scheme     calc
_refine_ls_weighting_details
         'calc w=1/[\s^2^(Fo^2^)+(0.0689P)^2^+1.4093P] where P=(Fo^2^+2Fc^2^)/3'
_atom_sites_solution_hydrogens     geom
_atom_sites_solution_primary     direct
_atom_sites_solution_secondary     difmap
_refine_ls_shift/su_max     0.002
_refine_ls_shift/su_mean     0.000
_refine_diff_density_max     1.824
_refine_diff_density_min     -2.101
_refine_ls_extinction_method     none
_refine_ls_extinction_coef     ?
loop_
    _atom_type_symbol
    _atom_type_description
    _atom_type_scat_dispersion_real
    _atom_type_scat_dispersion_imag
    _atom_type_scat_source
    'C' 'C' 0.0033 0.0016
                         'International Tables Vol C Tables 4.2.6.8 and 6.1.1.4'
    'H' 'H' 0.0000 0.0000
                         'International Tables Vol C Tables 4.2.6.8 and 6.1.1.4'
    'N' 'N' 0.0061 0.0033
                         'International Tables Vol C Tables 4.2.6.8 and 6.1.1.4'
    'Cl' 'Cl' 0.1484 0.1585
                         'International Tables Vol C Tables 4.2.6.8 and 6.1.1.4'
    'Au' 'Au' -2.0133 8.8022
                         'International Tables Vol C Tables 4.2.6.8 and 6.1.1.4'
_computing_data_collection     'X-AREA (Stoe & Cie, 2005)'
_computing_cell_refinement     'X-AREA (Stoe & Cie, 2005)'
_computing_data_reduction     'X-RED (Stoe & Cie, 2005)'
_computing_structure_solution     'SHELXS97 (Sheldrick, 2008)'
_computing_structure_refinement     'SHELXL97 (Sheldrick, 2008)'
_computing_molecular_graphics     'ORTEP-3 (Farrugia, 1997)'
_computing_publication_material     'WinGX (Farrugia, 1999)'
loop_
    _atom_site_type_symbol
    _atom_site_label
    _atom_site_fract_x
    _atom_site_fract_y
    _atom_site_fract_z
    _atom_site_U_iso_or_equiv
    _atom_site_adp_type
    _atom_site_calc_flag
    _atom_site_refinement_flags
    _atom_site_occupancy
    _atom_site_disorder_assembly
    _atom_site_disorder_group
    C C1 0.3537(5) 0.9891(3) 0.3590(4) 0.0603(11) Uani d . 1 . .
    H H1A 0.4326 0.9667 0.3824 0.072 Uiso calc R 1 . .
    H H1B 0.3690 1.0542 0.3399 0.072 Uiso calc R 1 . .
    C C2 0.2835(4) 0.9955(3) 0.4423(4) 0.0568(10) Uani d . 1 . .
    C C3 0.2041(5) 1.0661(4) 0.4502(4) 0.0688(13) Uani d . 1 . .
    H H3 0.1935 1.1098 0.4032 0.083 Uiso calc R 1 . .
    C C4 0.1403(6) 1.0724(6) 0.5269(6) 0.087(2) Uani d . 1 . .
    H H4 0.0861 1.1194 0.5309 0.104 Uiso calc R 1 . .
    C C5 0.1563(8) 1.0110(7) 0.5954(6) 0.098(3) Uani d . 1 . .
    H H5 0.1133 1.0161 0.6471 0.117 Uiso calc R 1 . .
    C C6 0.2359(8) 0.9397(6) 0.5909(5) 0.092(2) Uani d . 1 . .
    H H6 0.2465 0.8973 0.6391 0.110 Uiso calc R 1 . .
    C C7 0.2996(6) 0.9327(4) 0.5134(5) 0.0724(14) Uani d . 1 . .
    H H7 0.3534 0.8853 0.5095 0.087 Uiso calc R 1 . .
    C C8 0.2330(6) 0.9805(4) 0.1885(5) 0.0680(13) Uani d . 1 . .
    H H8A 0.1781 1.0218 0.2157 0.082 Uiso calc R 1 . .
    H H8B 0.2997 1.0236 0.1742 0.082 Uiso calc R 1 . .
    C C9 0.1643(5) 0.9255(3) 0.0930(4) 0.0624(11) Uani d . 1 . .
    C C10 0.2214(8) 0.9082(6) 0.0137(6) 0.091(2) Uani d . 1 . .
    H H10 0.3051 0.9275 0.0206 0.109 Uiso calc R 1 . .
    C C11 0.1552(12) 0.8619(8) -0.0770(6) 0.116(3) Uani d . 1 . .
    H H11 0.1952 0.8477 -0.1294 0.140 Uiso calc R 1 . .
    C C12 0.0306(13) 0.8374(7) -0.0885(7) 0.119(4) Uani d . 1 . .
    H H12 -0.0146 0.8087 -0.1494 0.142 Uiso calc R 1 . .
    C C13 -0.0264(8) 0.8554(5) -0.0104(6) 0.092(2) Uani d . 1 . .
    H H13 -0.1104 0.8374 -0.0181 0.111 Uiso calc R 1 . .
    C C14 0.0386(6) 0.9001(4) 0.0804(5) 0.0710(14) Uani d . 1 . .
    H H14 -0.0019 0.9131 0.1327 0.085 Uiso calc R 1 . .
    C C15 0.3678(5) 0.8484(4) 0.2333(4) 0.0622(11) Uani d . 1 . .
    H H15A 0.4387 0.8843 0.2165 0.075 Uiso calc R 1 . .
    H H15B 0.3234 0.8080 0.1740 0.075 Uiso calc R 1 . .
    C C16 0.4110(4) 0.7832(3) 0.3102(4) 0.0547(9) Uani d . 1 . .
    C C17 0.5296(5) 0.7974(4) 0.3657(5) 0.0694(13) Uani d . 1 . .
    H H17 0.5858 0.8469 0.3540 0.083 Uiso calc R 1 . .
    C C18 0.5642(6) 0.7389(5) 0.4377(5) 0.0822(18) Uani d . 1 . .
    H H18 0.6435 0.7495 0.4749 0.099 Uiso calc R 1 . .
    C C19 0.4823(8) 0.6642(6) 0.4556(6) 0.092(2) Uani d . 1 . .
    H H19 0.5059 0.6247 0.5046 0.110 Uiso calc R 1 . .
    C C20 0.3664(7) 0.6496(5) 0.4004(6) 0.089(2) Uani d . 1 . .
    H H20 0.3111 0.5996 0.4123 0.107 Uiso calc R 1 . .
    C C21 0.3291(6) 0.7067(4) 0.3276(5) 0.0709(14) Uani d . 1 . .
    H H21 0.2500 0.6947 0.2901 0.085 Uiso calc R 1 . .
    C C22 0.0653(5) 0.4432(4) 0.6633(4) 0.0592(10) Uani d . 1 . .
    H H22A -0.0206 0.4479 0.6655 0.071 Uiso calc R 1 . .
    H H22B 0.1076 0.5092 0.6768 0.071 Uiso calc R 1 . .
    C C23 0.0748(5) 0.4012(3) 0.5602(3) 0.0533(9) Uani d . 1 . .
    C C24 0.1722(5) 0.4335(4) 0.5175(4) 0.0630(11) Uani d . 1 . .
    H H24 0.2313 0.4826 0.5525 0.076 Uiso calc R 1 . .
    C C25 0.1835(6) 0.3944(5) 0.4239(4) 0.0707(14) Uani d . 1 . .
    H H25 0.2504 0.4159 0.3969 0.085 Uiso calc R 1 . .
    C C26 0.0949(7) 0.3235(5) 0.3713(4) 0.0771(16) Uani d . 1 . .
    H H26 0.1019 0.2967 0.3083 0.093 Uiso calc R 1 . .
    C C27 -0.0033(7) 0.2920(5) 0.4106(4) 0.0820(18) Uani d . 1 . .
    H H27 -0.0638 0.2449 0.3739 0.098 Uiso calc R 1 . .
    C C28 -0.0135(5) 0.3306(5) 0.5063(4) 0.0684(13) Uani d . 1 . .
    H H28 -0.0801 0.3083 0.5332 0.082 Uiso calc R 1 . .
    C C29 0.2478(4) 0.3628(4) 0.7359(4) 0.0606(11) Uani d . 1 . .
    H H29A 0.2452 0.3257 0.6719 0.073 Uiso calc R 1 . .
    H H29B 0.2985 0.4244 0.7384 0.073 Uiso calc R 1 . .
    C C30 0.3066(4) 0.3067(5) 0.8150(4) 0.0605(11) Uani d . 1 . .
    C C31 0.4046(6) 0.3513(7) 0.8857(5) 0.093(2) Uani d . 1 . .
    H H31 0.4313 0.4173 0.8865 0.112 Uiso calc R 1 . .
    C C32 0.4632(8) 0.2975(12) 0.9557(7) 0.132(4) Uani d . 1 . .
    H H32 0.5293 0.3277 1.0034 0.159 Uiso calc R 1 . .
    C C33 0.4255(11) 0.2024(12) 0.9551(7) 0.134(5) Uani d . 1 . .
    H H33 0.4650 0.1674 1.0029 0.160 Uiso calc R 1 . .
    C C34 0.3298(10) 0.1564(8) 0.8852(8) 0.115(3) Uani d . 1 . .
    H H34 0.3051 0.0900 0.8848 0.138 Uiso calc R 1 . .
    C C35 0.2689(6) 0.2088(5) 0.8143(5) 0.0784(16) Uani d . 1 . .
    H H35 0.2032 0.1778 0.7668 0.094 Uiso calc R 1 . .
    C C36 0.1151(4) 0.4354(4) 0.8449(3) 0.0590(11) Uani d . 1 . .
    H H36A 0.1616 0.4997 0.8530 0.071 Uiso calc R 1 . .
    H H36B 0.1556 0.3983 0.8945 0.071 Uiso calc R 1 . .
    C C37 -0.0122(4) 0.4478(3) 0.8636(3) 0.0525(9) Uani d . 1 . .
    C C38 -0.0641(7) 0.5326(5) 0.8472(5) 0.0783(16) Uani d . 1 . .
    H H38 -0.0220 0.5826 0.8221 0.094 Uiso calc R 1 . .
    C C39 -0.1807(8) 0.5434(7) 0.8686(6) 0.099(3) Uani d . 1 . .
    H H39 -0.2164 0.6003 0.8559 0.118 Uiso calc R 1 . .
    C C40 -0.2417(7) 0.4738(8) 0.9066(6) 0.093(2) Uani d . 1 . .
    H H40 -0.3196 0.4818 0.9193 0.112 Uiso calc R 1 . .
    C C41 -0.1895(6) 0.3906(6) 0.9269(5) 0.084(2) Uani d . 1 . .
    H H41 -0.2310 0.3430 0.9555 0.101 Uiso calc R 1 . .
    C C42 -0.0750(5) 0.3766(4) 0.9053(4) 0.0644(12) Uani d . 1 . .
    H H42 -0.0403 0.3195 0.9187 0.077 Uiso calc R 1 . .
    N N1 0.2864(4) 0.9198(3) 0.2678(3) 0.0530(8) Uani d . 1 . .
    H H1C 0.2225 0.8847 0.2858 0.064 Uiso calc R 1 . .
    N N2 0.1179(3) 0.3846(3) 0.7443(3) 0.0480(7) Uani d . 1 . .
    H H2 0.0700 0.3262 0.7363 0.058 Uiso calc R 1 . .
    Cl Cl1 0.27943(18) 0.67440(18) 0.7747(3) 0.1484(13) Uani d . 1 . .
    Cl Cl2 0.45070(15) 0.88061(11) 0.80407(14) 0.0772(4) Uani d . 1 . .
    Cl Cl3 0.67313(17) 0.76296(12) 0.7524(2) 0.1114(8) Uani d . 1 . .
    Cl Cl4 0.49931(17) 0.56099(11) 0.71556(16) 0.0871(5) Uani d . 1 . .
    Cl Cl5 0.04611(12) 0.81169(9) 0.30405(10) 0.0636(3) Uani d . 1 . .
    Au Au1 0.475074(16) 0.719913(12) 0.760740(14) 0.05584(7) Uani d . 1 . .
loop_
    _atom_site_aniso_label
    _atom_site_aniso_U_11
    _atom_site_aniso_U_22
    _atom_site_aniso_U_33
    _atom_site_aniso_U_12
    _atom_site_aniso_U_13
    _atom_site_aniso_U_23
    C1 0.053(2) 0.046(2) 0.075(3) -0.0076(18) 0.007(2) -0.006(2)
    C2 0.052(2) 0.047(2) 0.064(3) -0.0038(17) -0.0008(19) -0.0004(18)
    C3 0.069(3) 0.062(3) 0.070(3) 0.011(2) 0.002(2) -0.004(2)
    C4 0.068(3) 0.096(5) 0.087(4) 0.005(3) 0.011(3) -0.025(4)
    C5 0.090(5) 0.121(7) 0.070(4) -0.019(5) 0.016(4) -0.017(4)
    C6 0.107(5) 0.087(4) 0.068(4) -0.019(4) -0.005(4) 0.012(3)
    C7 0.078(3) 0.059(3) 0.072(3) 0.001(2) -0.005(3) 0.009(2)
    C8 0.071(3) 0.044(2) 0.086(4) 0.000(2) 0.007(3) 0.011(2)
    C9 0.071(3) 0.045(2) 0.073(3) 0.007(2) 0.011(2) 0.015(2)
    C10 0.098(5) 0.098(5) 0.089(5) 0.027(4) 0.032(4) 0.027(4)
    C11 0.157(9) 0.136(8) 0.067(4) 0.067(7) 0.025(5) 0.014(4)
    C12 0.178(11) 0.085(5) 0.075(5) 0.029(6) -0.022(6) -0.004(4)
    C13 0.099(5) 0.073(4) 0.090(5) -0.007(3) -0.021(4) 0.022(3)
    C14 0.074(3) 0.062(3) 0.076(3) 0.004(2) 0.006(3) 0.017(2)
    C15 0.065(3) 0.056(2) 0.068(3) 0.009(2) 0.021(2) 0.005(2)
    C16 0.054(2) 0.053(2) 0.056(2) 0.0082(18) 0.0115(19) -0.0006(18)
    C17 0.053(2) 0.066(3) 0.090(4) 0.008(2) 0.017(3) 0.004(3)
    C18 0.067(3) 0.083(4) 0.088(4) 0.018(3) -0.008(3) 0.000(3)
    C19 0.103(5) 0.076(4) 0.096(5) 0.028(4) 0.004(4) 0.021(3)
    C20 0.088(4) 0.061(3) 0.116(6) 0.006(3) 0.006(4) 0.029(3)
    C21 0.063(3) 0.052(3) 0.091(4) 0.001(2) -0.003(3) 0.011(2)
    C22 0.070(3) 0.056(2) 0.052(2) 0.012(2) 0.008(2) 0.0113(18)
    C23 0.061(2) 0.052(2) 0.046(2) 0.0107(18) 0.0032(18) 0.0116(16)
    C24 0.063(3) 0.063(3) 0.061(3) -0.002(2) 0.006(2) 0.018(2)
    C25 0.079(4) 0.072(3) 0.065(3) 0.010(3) 0.017(3) 0.023(3)
    C26 0.107(5) 0.075(3) 0.052(3) 0.020(3) 0.013(3) 0.013(2)
    C27 0.096(4) 0.084(4) 0.054(3) -0.008(3) -0.006(3) 0.005(3)
    C28 0.065(3) 0.078(3) 0.056(3) -0.007(2) -0.001(2) 0.016(2)
    C29 0.047(2) 0.082(3) 0.055(2) 0.008(2) 0.0089(19) 0.019(2)
    C30 0.043(2) 0.090(4) 0.050(2) 0.012(2) 0.0066(17) 0.017(2)
    C31 0.058(3) 0.143(7) 0.071(4) 0.003(4) -0.005(3) 0.016(4)
    C32 0.074(5) 0.246(15) 0.072(4) 0.035(7) -0.014(4) 0.032(7)
    C33 0.121(8) 0.220(13) 0.090(6) 0.097(9) 0.026(5) 0.079(8)
    C34 0.123(7) 0.134(8) 0.112(6) 0.049(6) 0.040(6) 0.068(6)
    C35 0.076(4) 0.083(4) 0.081(4) 0.022(3) 0.010(3) 0.027(3)
    C36 0.054(2) 0.068(3) 0.047(2) -0.001(2) -0.0006(18) -0.0025(19)
    C37 0.059(2) 0.053(2) 0.0426(18) 0.0084(18) 0.0023(17) 0.0007(16)
    C38 0.101(5) 0.068(3) 0.071(3) 0.026(3) 0.018(3) 0.018(3)
    C39 0.106(6) 0.112(6) 0.081(4) 0.068(5) 0.002(4) 0.007(4)
    C40 0.062(3) 0.131(7) 0.079(4) 0.025(4) 0.002(3) -0.016(4)
    C41 0.076(4) 0.096(5) 0.076(4) -0.017(3) 0.027(3) -0.014(3)
    C42 0.075(3) 0.056(3) 0.060(3) 0.006(2) 0.014(2) -0.001(2)
    N1 0.0501(18) 0.0395(16) 0.067(2) -0.0057(13) 0.0113(16) 0.0031(15)
    N2 0.0433(16) 0.0518(18) 0.0465(17) 0.0007(13) 0.0054(13) 0.0048(14)
    Cl1 0.0593(9) 0.0925(14) 0.282(4) -0.0136(9) 0.0373(15) -0.0173(19)
    Cl2 0.0738(8) 0.0579(7) 0.0990(10) 0.0136(6) 0.0098(7) 0.0116(6)
    Cl3 0.0754(9) 0.0559(7) 0.217(3) 0.0043(7) 0.0601(13) 0.0278(11)
    Cl4 0.0884(10) 0.0512(6) 0.1191(13) 0.0014(6) 0.0184(9) 0.0055(7)
    Cl5 0.0573(6) 0.0615(6) 0.0690(7) -0.0125(5) 0.0167(5) 0.0028(5)
    Au1 0.05173(10) 0.04902(10) 0.06372(12) 0.00099(6) 0.00227(7) 0.01189(7)
_geom_special_details
;
All e.s.d.'s (except the e.s.d. in the dihedral angle between two l.s. planes)
are estimated using the full covariance matrix. The cell e.s.d.'s are taken
into account individually in the estimation of e.s.d.'s in distances, angles
and torsion angles; correlations between e.s.d.'s in cell parameters are only
used when they are defined by crystal symmetry. An approximate (isotropic)
treatment of cell e.s.d.'s is used for estimating e.s.d.'s involving l.s.
planes.
;
loop_
    _geom_bond_atom_site_label_1
    _geom_bond_atom_site_label_2
    _geom_bond_site_symmetry_2
    _geom_bond_distance
    _geom_bond_publ_flag
    C1 C2 . 1.504(8) ?
    C1 N1 . 1.533(6) ?
    C1 H1A . 0.9700 ?
    C1 H1B . 0.9700 ?
    C2 C7 . 1.376(8) ?
    C2 C3 . 1.381(7) ?
    C3 C4 . 1.379(10) ?
    C3 H3 . 0.9300 ?
    C4 C5 . 1.334(13) ?
    C4 H4 . 0.9300 ?
    C5 C6 . 1.386(13) ?
    C5 H5 . 0.9300 ?
    C6 C7 . 1.388(11) ?
    C6 H6 . 0.9300 ?
    C7 H7 . 0.9300 ?
    C8 C9 . 1.496(8) ?
    C8 N1 . 1.518(7) ?
    C8 H8A . 0.9700 ?
    C8 H8B . 0.9700 ?
    C9 C10 . 1.374(9) ?
    C9 C14 . 1.387(8) ?
    C10 C11 . 1.394(13) ?
    C10 H10 . 0.9300 ?
    C11 C12 . 1.375(16) ?
    C11 H11 . 0.9300 ?
    C12 C13 . 1.361(14) ?
    C12 H12 . 0.9300 ?
    C13 C14 . 1.384(9) ?
    C13 H13 . 0.9300 ?
    C14 H14 . 0.9300 ?
    C15 N1 . 1.497(6) ?
    C15 C16 . 1.505(7) ?
    C15 H15A . 0.9700 ?
    C15 H15B . 0.9700 ?
    C16 C17 . 1.390(7) ?
    C16 C21 . 1.399(8) ?
    C17 C18 . 1.369(10) ?
    C17 H17 . 0.9300 ?
    C18 C19 . 1.385(11) ?
    C18 H18 . 0.9300 ?
    C19 C20 . 1.364(11) ?
    C19 H19 . 0.9300 ?
    C20 C21 . 1.371(9) ?
    C20 H20 . 0.9300 ?
    C21 H21 . 0.9300 ?
    C22 C23 . 1.510(7) ?
    C22 N2 . 1.514(6) ?
    C22 H22A . 0.9700 ?
    C22 H22B . 0.9700 ?
    C23 C28 . 1.373(7) ?
    C23 C24 . 1.386(7) ?
    C24 C25 . 1.382(8) ?
    C24 H24 . 0.9300 ?
    C25 C26 . 1.371(9) ?
    C25 H25 . 0.9300 ?
    C26 C27 . 1.362(10) ?
    C26 H26 . 0.9300 ?
    C27 C28 . 1.403(9) ?
    C27 H27 . 0.9300 ?
    C28 H28 . 0.9300 ?
    C29 C30 . 1.496(7) ?
    C29 N2 . 1.525(6) ?
    C29 H29A . 0.9700 ?
    C29 H29B . 0.9700 ?
    C30 C35 . 1.375(9) ?
    C30 C31 . 1.378(8) ?
    C31 C32 . 1.388(13) ?
    C31 H31 . 0.9300 ?
    C32 C33 . 1.339(18) ?
    C32 H32 . 0.9300 ?
    C33 C34 . 1.363(16) ?
    C33 H33 . 0.9300 ?
    C34 C35 . 1.393(10) ?
    C34 H34 . 0.9300 ?
    C35 H35 . 0.9300 ?
    C36 N2 . 1.501(6) ?
    C36 C37 . 1.506(7) ?
    C36 H36A . 0.9700 ?
    C36 H36B . 0.9700 ?
    C37 C38 . 1.373(8) ?
    C37 C42 . 1.387(7) ?
    C38 C39 . 1.400(11) ?
    C38 H38 . 0.9300 ?
    C39 C40 . 1.332(13) ?
    C39 H39 . 0.9300 ?
    C40 C41 . 1.364(12) ?
    C40 H40 . 0.9300 ?
    C41 C42 . 1.386(9) ?
    C41 H41 . 0.9300 ?
    C42 H42 . 0.9300 ?
    N1 H1C . 0.9100 ?
    N2 H2 . 0.9100 ?
    Au1 Cl1 . 2.259(2) y
    Au1 Cl2 . 2.2891(15) y
    Au1 Cl3 . 2.2574(17) y
    Au1 Cl4 . 2.2703(15) y
loop_
    _geom_angle_atom_site_label_1
    _geom_angle_atom_site_label_2
    _geom_angle_atom_site_label_3
    _geom_angle_site_symmetry_1
    _geom_angle_site_symmetry_3
    _geom_angle
    _geom_angle_publ_flag
    C2 C1 N1 . . 113.4(4) ?
    C2 C1 H1A . . 108.9 ?
    N1 C1 H1A . . 108.9 ?
    C2 C1 H1B . . 108.9 ?
    N1 C1 H1B . . 108.9 ?
    H1A C1 H1B . . 107.7 ?
    C7 C2 C3 . . 118.8(6) ?
    C7 C2 C1 . . 120.5(5) ?
    C3 C2 C1 . . 120.7(5) ?
    C4 C3 C2 . . 120.7(7) ?
    C4 C3 H3 . . 119.7 ?
    C2 C3 H3 . . 119.7 ?
    C5 C4 C3 . . 120.1(7) ?
    C5 C4 H4 . . 120.0 ?
    C3 C4 H4 . . 120.0 ?
    C4 C5 C6 . . 121.2(8) ?
    C4 C5 H5 . . 119.4 ?
    C6 C5 H5 . . 119.4 ?
    C5 C6 C7 . . 118.9(7) ?
    C5 C6 H6 . . 120.6 ?
    C7 C6 H6 . . 120.6 ?
    C2 C7 C6 . . 120.3(6) ?
    C2 C7 H7 . . 119.8 ?
    C6 C7 H7 . . 119.8 ?
    C9 C8 N1 . . 116.9(4) ?
    C9 C8 H8A . . 108.1 ?
    N1 C8 H8A . . 108.1 ?
    C9 C8 H8B . . 108.1 ?
    N1 C8 H8B . . 108.1 ?
    H8A C8 H8B . . 107.3 ?
    C10 C9 C14 . . 119.0(6) ?
    C10 C9 C8 . . 120.9(6) ?
    C14 C9 C8 . . 119.8(6) ?
    C9 C10 C11 . . 120.6(8) ?
    C9 C10 H10 . . 119.7 ?
    C11 C10 H10 . . 119.7 ?
    C12 C11 C10 . . 119.6(8) ?
    C12 C11 H11 . . 120.2 ?
    C10 C11 H11 . . 120.2 ?
    C13 C12 C11 . . 119.7(8) ?
    C13 C12 H12 . . 120.1 ?
    C11 C12 H12 . . 120.1 ?
    C12 C13 C14 . . 121.1(8) ?
    C12 C13 H13 . . 119.4 ?
    C14 C13 H13 . . 119.4 ?
    C13 C14 C9 . . 119.8(7) ?
    C13 C14 H14 . . 120.1 ?
    C9 C14 H14 . . 120.1 ?
    N1 C15 C16 . . 112.6(4) ?
    N1 C15 H15A . . 109.1 ?
    C16 C15 H15A . . 109.1 ?
    N1 C15 H15B . . 109.1 ?
    C16 C15 H15B . . 109.1 ?
    H15A C15 H15B . . 107.8 ?
    C17 C16 C21 . . 118.8(5) ?
    C17 C16 C15 . . 122.0(5) ?
    C21 C16 C15 . . 119.2(5) ?
    C18 C17 C16 . . 120.3(6) ?
    C18 C17 H17 . . 119.8 ?
    C16 C17 H17 . . 119.8 ?
    C17 C18 C19 . . 120.7(6) ?
    C17 C18 H18 . . 119.6 ?
    C19 C18 H18 . . 119.6 ?
    C20 C19 C18 . . 118.9(7) ?
    C20 C19 H19 . . 120.5 ?
    C18 C19 H19 . . 120.5 ?
    C19 C20 C21 . . 121.8(7) ?
    C19 C20 H20 . . 119.1 ?
    C21 C20 H20 . . 119.1 ?
    C20 C21 C16 . . 119.5(6) ?
    C20 C21 H21 . . 120.3 ?
    C16 C21 H21 . . 120.3 ?
    C23 C22 N2 . . 114.7(4) ?
    C23 C22 H22A . . 108.6 ?
    N2 C22 H22A . . 108.6 ?
    C23 C22 H22B . . 108.6 ?
    N2 C22 H22B . . 108.6 ?
    H22A C22 H22B . . 107.6 ?
    C28 C23 C24 . . 118.5(5) ?
    C28 C23 C22 . . 120.7(5) ?
    C24 C23 C22 . . 120.8(5) ?
    C25 C24 C23 . . 121.5(5) ?
    C25 C24 H24 . . 119.2 ?
    C23 C24 H24 . . 119.2 ?
    C26 C25 C24 . . 119.3(6) ?
    C26 C25 H25 . . 120.4 ?
    C24 C25 H25 . . 120.4 ?
    C27 C26 C25 . . 120.4(6) ?
    C27 C26 H26 . . 119.8 ?
    C25 C26 H26 . . 119.8 ?
    C26 C27 C28 . . 120.2(6) ?
    C26 C27 H27 . . 119.9 ?
    C28 C27 H27 . . 119.9 ?
    C23 C28 C27 . . 120.1(6) ?
    C23 C28 H28 . . 120.0 ?
    C27 C28 H28 . . 120.0 ?
    C30 C29 N2 . . 113.9(4) ?
    C30 C29 H29A . . 108.8 ?
    N2 C29 H29A . . 108.8 ?
    C30 C29 H29B . . 108.8 ?
    N2 C29 H29B . . 108.8 ?
    H29A C29 H29B . . 107.7 ?
    C35 C30 C31 . . 119.3(6) ?
    C35 C30 C29 . . 120.6(5) ?
    C31 C30 C29 . . 120.0(6) ?
    C30 C31 C32 . . 119.8(10) ?
    C30 C31 H31 . . 120.1 ?
    C32 C31 H31 . . 120.1 ?
    C33 C32 C31 . . 120.5(9) ?
    C33 C32 H32 . . 119.7 ?
    C31 C32 H32 . . 119.7 ?
    C32 C33 C34 . . 120.7(8) ?
    C32 C33 H33 . . 119.6 ?
    C34 C33 H33 . . 119.6 ?
    C33 C34 C35 . . 119.9(10) ?
    C33 C34 H34 . . 120.0 ?
    C35 C34 H34 . . 120.0 ?
    C30 C35 C34 . . 119.7(8) ?
    C30 C35 H35 . . 120.2 ?
    C34 C35 H35 . . 120.2 ?
    N2 C36 C37 . . 114.2(4) ?
    N2 C36 H36A . . 108.7 ?
    C37 C36 H36A . . 108.7 ?
    N2 C36 H36B . . 108.7 ?
    C37 C36 H36B . . 108.7 ?
    H36A C36 H36B . . 107.6 ?
    C38 C37 C42 . . 118.7(5) ?
    C38 C37 C36 . . 120.9(5) ?
    C42 C37 C36 . . 120.2(5) ?
    C37 C38 C39 . . 119.6(7) ?
    C37 C38 H38 . . 120.2 ?
    C39 C38 H38 . . 120.2 ?
    C40 C39 C38 . . 121.3(7) ?
    C40 C39 H39 . . 119.3 ?
    C38 C39 H39 . . 119.3 ?
    C39 C40 C41 . . 119.8(7) ?
    C39 C40 H40 . . 120.1 ?
    C41 C40 H40 . . 120.1 ?
    C40 C41 C42 . . 120.5(7) ?
    C40 C41 H41 . . 119.8 ?
    C42 C41 H41 . . 119.8 ?
    C41 C42 C37 . . 120.0(6) ?
    C41 C42 H42 . . 120.0 ?
    C37 C42 H42 . . 120.0 ?
    C15 N1 C8 . . 113.5(4) ?
    C15 N1 C1 . . 111.6(4) ?
    C8 N1 C1 . . 108.9(4) ?
    C15 N1 H1C . . 107.5 ?
    C8 N1 H1C . . 107.5 ?
    C1 N1 H1C . . 107.5 ?
    C36 N2 C22 . . 111.4(4) ?
    C36 N2 C29 . . 111.1(4) ?
    C22 N2 C29 . . 111.0(4) ?
    C36 N2 H2 . . 107.7 ?
    C22 N2 H2 . . 107.7 ?
    C29 N2 H2 . . 107.7 ?
    Cl3 Au1 Cl1 . . 177.75(11) n
    Cl3 Au1 Cl4 . . 89.38(7) n
    Cl1 Au1 Cl4 . . 90.02(8) n
    Cl3 Au1 Cl2 . . 90.38(6) n
    Cl1 Au1 Cl2 . . 90.25(8) n
    Cl4 Au1 Cl2 . . 179.20(6) n
loop_
    _geom_torsion_atom_site_label_1
    _geom_torsion_atom_site_label_2
    _geom_torsion_atom_site_label_3
    _geom_torsion_atom_site_label_4
    _geom_torsion_site_symmetry_1
    _geom_torsion_site_symmetry_2
    _geom_torsion_site_symmetry_3
    _geom_torsion_site_symmetry_4
    _geom_torsion
    _geom_torsion_publ_flag
    N1 C1 C2 C7 . . . . 90.4(6) ?
    N1 C1 C2 C3 . . . . -91.2(5) ?
    C7 C2 C3 C4 . . . . -1.2(8) ?
    C1 C2 C3 C4 . . . . -179.6(5) ?
    C2 C3 C4 C5 . . . . 1.0(9) ?
    C3 C4 C5 C6 . . . . -0.4(11) ?
    C4 C5 C6 C7 . . . . -0.1(11) ?
    C3 C2 C7 C6 . . . . 0.7(8) ?
    C1 C2 C7 C6 . . . . 179.1(5) ?
    C5 C6 C7 C2 . . . . -0.1(10) ?
    N1 C8 C9 C10 . . . . -95.6(7) ?
    N1 C8 C9 C14 . . . . 91.0(6) ?
    C14 C9 C10 C11 . . . . -2.8(10) ?
    C8 C9 C10 C11 . . . . -176.2(7) ?
    C9 C10 C11 C12 . . . . 3.0(14) ?
    C10 C11 C12 C13 . . . . -2.3(15) ?
    C11 C12 C13 C14 . . . . 1.5(13) ?
    C12 C13 C14 C9 . . . . -1.3(10) ?
    C10 C9 C14 C13 . . . . 1.9(9) ?
    C8 C9 C14 C13 . . . . 175.4(5) ?
    N1 C15 C16 C17 . . . . -103.9(6) ?
    N1 C15 C16 C21 . . . . 75.1(6) ?
    C21 C16 C17 C18 . . . . -1.6(8) ?
    C15 C16 C17 C18 . . . . 177.5(5) ?
    C16 C17 C18 C19 . . . . 0.7(10) ?
    C17 C18 C19 C20 . . . . 0.1(12) ?
    C18 C19 C20 C21 . . . . 0.1(13) ?
    C19 C20 C21 C16 . . . . -1.0(11) ?
    C17 C16 C21 C20 . . . . 1.7(9) ?
    C15 C16 C21 C20 . . . . -177.3(6) ?
    N2 C22 C23 C28 . . . . 85.7(6) ?
    N2 C22 C23 C24 . . . . -94.9(6) ?
    C28 C23 C24 C25 . . . . -1.9(8) ?
    C22 C23 C24 C25 . . . . 178.7(5) ?
    C23 C24 C25 C26 . . . . 1.5(9) ?
    C24 C25 C26 C27 . . . . 0.1(10) ?
    C25 C26 C27 C28 . . . . -1.3(11) ?
    C24 C23 C28 C27 . . . . 0.7(9) ?
    C22 C23 C28 C27 . . . . -179.9(6) ?
    C26 C27 C28 C23 . . . . 0.8(10) ?
    N2 C29 C30 C35 . . . . 72.7(7) ?
    N2 C29 C30 C31 . . . . -111.4(6) ?
    C35 C30 C31 C32 . . . . -0.5(11) ?
    C29 C30 C31 C32 . . . . -176.4(7) ?
    C30 C31 C32 C33 . . . . 0.0(15) ?
    C31 C32 C33 C34 . . . . 0.8(17) ?
    C32 C33 C34 C35 . . . . -1.0(16) ?
    C31 C30 C35 C34 . . . . 0.3(10) ?
    C29 C30 C35 C34 . . . . 176.1(6) ?
    C33 C34 C35 C30 . . . . 0.5(13) ?
    N2 C36 C37 C38 . . . . -94.3(6) ?
    N2 C36 C37 C42 . . . . 90.9(6) ?
    C42 C37 C38 C39 . . . . -2.8(9) ?
    C36 C37 C38 C39 . . . . -177.8(6) ?
    C37 C38 C39 C40 . . . . 1.5(11) ?
    C38 C39 C40 C41 . . . . 1.0(12) ?
    C39 C40 C41 C42 . . . . -2.1(11) ?
    C40 C41 C42 C37 . . . . 0.6(9) ?
    C38 C37 C42 C41 . . . . 1.8(8) ?
    C36 C37 C42 C41 . . . . 176.8(5) ?
    C16 C15 N1 C8 . . . . -175.1(4) ?
    C16 C15 N1 C1 . . . . 61.4(5) ?
    C9 C8 N1 C15 . . . . 54.6(6) ?
    C9 C8 N1 C1 . . . . 179.6(5) ?
    C2 C1 N1 C15 . . . . -129.7(5) ?
    C2 C1 N1 C8 . . . . 104.2(5) ?
    C37 C36 N2 C22 . . . . 63.1(5) ?
    C37 C36 N2 C29 . . . . -172.6(4) ?
    C23 C22 N2 C36 . . . . 175.0(4) ?
    C23 C22 N2 C29 . . . . 50.7(6) ?
    C30 C29 N2 C36 . . . . 54.2(6) ?
    C30 C29 N2 C22 . . . . 178.8(4) ?
loop_
    _geom_hbond_atom_site_label_D
    _geom_hbond_atom_site_label_H
    _geom_hbond_atom_site_label_A
    _geom_hbond_site_symmetry_A
    _geom_hbond_distance_DH
    _geom_hbond_distance_HA
    _geom_hbond_distance_DA
    _geom_hbond_angle_DHA
    _geom_hbond_publ_flag
    N1 H1C Cl5 . 0.91 2.19 3.089(5) 168 yes
    N2 H2 Cl5 2_566 0.91 2.16 3.066(4) 172 yes
data_global
_journal_date_recd_electronic     2009-12-22
_journal_date_accepted     2010-01-23
_journal_name_full     'Acta Crystallographica, Section E'
_journal_year     2010
_journal_volume     66
_journal_issue      2
_journal_page_first     m212
_journal_page_last     m212
_journal_paper_category     QM
_journal_coeditor_code     HB5291
_publ_contact_author
;
      'Amini, Mostafa M.'
       Department of Chemistry
       Shahid Beheshti University
       G. C., Evin
       Tehran 1983963113
       Iran
;
_publ_contact_author_email     'm-pouramini@cc.sbu.ac.ir'
_publ_contact_author_fax     '0098 021 22431661'
_publ_contact_author_phone     '0098 021 29903109'
_publ_section_title
;
Bis(tribenzylammonium) tetrachloridoaurate(III) chloride
;
loop_
    _publ_author_name
    _publ_author_address
    'Fazaeli, Yousef'
;      Department of Chemistry
       Shahid Beheshti University
       G. C., Evin
       Tehran 1983963113
       Iran
;
    'Amani, Vahid'
;      Department of Chemistry
       Shahid Beheshti University
       G. C., Evin
       Tehran 1983963113
       Iran
;
    'Amini, Mostafa M.'
;      Department of Chemistry
       Shahid Beheshti University
       G. C., Evin
       Tehran 1983963113
       Iran
;
    'Khavasi, Hamid Reza'
;      Department of Chemistry
       Shahid Beheshti University
       G. C., Evin
       Tehran 1983963113
       Iran
;
