# Supplementary material for: Bis(tribenzyl­ammonium) tetra­chloridoaurate(III) chloride
Source: Acta Crystallogr Sect E Struct Rep Online. 2010 Jan 30;66(Pt 2):m212. doi: 10.1107/S1600536810002886 (PMC2979940; doi:10.1107/S1600536810002886)
Supplement: Supplementary file 2 [file e-66-0m212-Isup2.hkl]

#
# h,k,l, Fc-squared, Fo-squared, sigma(Fo-squared) and status flag
#
data_I
_shelx_title ' KH302 / AMINI / SBU / 1387.3.22'
_shelx_refln_list_code          4
_shelx_F_calc_maximum      237.13
_exptl_crystal_F_000      1760.00
_reflns_d_resolution_high  0.6977
 
loop_
 _symmetry_equiv_pos_as_xyz
 'x, y, z'
 '-x, -y, -z'
 
_cell_length_a    11.1350
_cell_length_b    13.7920
_cell_length_c    13.8417
_cell_angle_alpha  95.894
_cell_angle_beta  100.300
_cell_angle_gamma  95.222
 
_shelx_F_squared_multiplier     1.000
 
loop_
 _refln_index_h
 _refln_index_k
 _refln_index_l
 _refln_F_squared_calc
 _refln_F_squared_meas
 _refln_F_squared_sigma
 _refln_observed_status
   1   0   0    16416.04    14367.41     93.22 o
   2   0   0    20239.62    18287.64    233.20 o
   3   0   0     9314.55     9015.96     30.71 o
   4   0   0    24891.86    22641.54    346.11 o
   5   0   0    10638.05    10636.60     46.47 o
   6   0   0     4552.27     4756.09     89.28 o
   7   0   0      754.22      765.73     12.62 o
   8   0   0       48.62       59.15     15.86 o
   9   0   0      235.33      219.79      8.73 o
  10   0   0       17.93       -2.35     11.39 o
  11   0   0       21.02       34.79     11.95 o
  12   0   0      111.95       94.96      7.96 o
  13   0   0       32.09       23.89     12.02 o
  14   0   0       76.40       46.11     17.00 o
  15   0   0       59.78       42.44      9.33 o
 -15   1   0      128.14      117.93      8.33 o
 -14   1   0      209.06      203.16     11.51 o
 -13   1   0      136.14      135.12     18.03 o
 -12   1   0      170.91      145.41     13.60 o
 -11   1   0     1237.48     1229.75     11.82 o
 -10   1   0     1178.36     1188.14     10.77 o
  -9   1   0     2413.76     2490.19     85.74 o
  -8   1   0      463.94      459.66     11.72 o
  -7   1   0     2386.97     2323.05     36.29 o
  -6   1   0     1466.01     1448.17     12.56 o
  -5   1   0     4587.70     4664.14    101.72 o
  -4   1   0      721.38      722.46     11.85 o
  -3   1   0       26.58       36.00     11.31 o
  -2   1   0     1690.98     1905.38     33.74 o
  -1   1   0      529.34      727.04     21.08 o
   1   1   0      207.07      332.89     12.92 o
   2   1   0    14571.58    14035.90    163.59 o
   3   1   0    10676.62    11091.61    263.75 o
   4   1   0     5907.65     5991.78     60.17 o
   5   1   0    20388.65    20319.91    536.73 o
   6   1   0     3513.93     3557.62     47.88 o
   7   1   0     8234.71     8408.29    158.73 o
   8   1   0     2805.31     2850.20     76.88 o
   9   1   0     4094.70     4319.41     46.77 o
  10   1   0     3565.93     3617.88     84.47 o
  11   1   0     1002.17     1027.64     47.88 o
  12   1   0      641.97      622.51     34.06 o
  13   1   0      112.32      126.14     12.95 o
  14   1   0       93.62      104.80      9.47 o
  15   1   0       43.43       80.92     11.55 o
 -15   2   0        3.60        7.25     12.48 o
 -14   2   0       28.90       38.49     16.38 o
 -13   2   0        2.33        5.63     22.13 o
 -12   2   0        2.86       13.73     12.91 o
 -11   2   0      165.86      185.24      9.59 o
 -10   2   0      188.08      188.50     10.03 o
  -9   2   0      352.17      352.78      9.81 o
  -8   2   0      531.18      595.97     39.38 o
  -7   2   0     1296.20     1385.46     35.13 o
  -6   2   0     4902.18     4966.99     20.44 o
  -5   2   0     5528.95     5437.16     50.34 o
  -4   2   0     7370.25     7274.01     50.84 o
  -3   2   0      514.00      699.39     16.27 o
   0   2   0    19193.32    16440.43    172.63 o
   2   2   0    12197.34    12042.41    117.14 o
   3   2   0     2401.90     2518.55     30.61 o
   4   2   0     5177.08     5322.29     46.45 o
   5   2   0     5020.03     5501.24     20.46 o
   6   2   0      234.88      246.31      8.63 o
   7   2   0        1.80       18.00     12.04 o
   8   2   0      300.05      287.21     21.80 o
   9   2   0      195.14      189.52     21.62 o
  10   2   0      455.59      435.43     16.78 o
  11   2   0      229.85      182.16      9.69 o
  12   2   0      197.56      202.90     11.90 o
  13   2   0      188.41      187.43     13.99 o
  14   2   0      244.38      206.44     25.78 o
  15   2   0      232.54      212.91     13.78 o
 -15   3   0      104.18      100.85     23.67 o
 -14   3   0      233.27      217.10     11.77 o
 -13   3   0      387.12      346.13     11.75 o
 -12   3   0      530.46      501.29     12.31 o
 -11   3   0     1276.98     1242.66     57.75 o
 -10   3   0      592.35      621.96     10.97 o
  -9   3   0     1000.38     1032.59     31.24 o
  -8   3   0      259.01      251.88     16.38 o
  -7   3   0      853.49      834.62     11.45 o
  -6   3   0      198.60      205.41      8.32 o
  -5   3   0      463.79      495.49     16.94 o
  -4   3   0       27.08       31.04     10.02 o
  -3   3   0      408.11      405.51     12.25 o
  -2   3   0     1449.32     1372.51     28.75 o
  -1   3   0    10773.48     9683.55    962.18 o
   0   3   0     6937.97     6761.78     55.38 o
   1   3   0     4551.17     4811.00     24.57 o
   2   3   0     5380.83     6161.38     29.00 o
   3   3   0    14839.91    14718.71    235.50 o
   4   3   0     8352.43     8566.23     42.47 o
   5   3   0     8769.33     9433.85     24.43 o
   6   3   0     2945.85     3093.93     34.21 o
   7   3   0     1202.96     1193.47     20.97 o
   8   3   0     3064.30     3213.46     15.70 o
   9   3   0     1790.54     1894.39     52.96 o
  10   3   0     1827.42     1833.85     68.81 o
  11   3   0      197.91      204.87      9.50 o
  12   3   0      292.09      296.65     11.61 o
  13   3   0       68.32       89.52     30.48 o
  14   3   0      147.85      126.83      8.60 o
  15   3   0        0.56       15.94     19.13 o
 -15   4   0        1.63       21.79     11.25 o
 -14   4   0        7.51        1.56     15.08 o
 -13   4   0       35.28        7.41      8.19 o
 -12   4   0      133.33      140.18     26.52 o
 -11   4   0      528.04      538.99     13.24 o
 -10   4   0     1266.36     1291.63     46.29 o
  -9   4   0      888.44      881.58     42.45 o
  -8   4   0     2311.35     2294.53     14.81 o
  -7   4   0     4802.05     4709.33    253.27 o
  -6   4   0    13028.35    13172.63    674.28 o
  -5   4   0    10389.10    10073.64    578.28 o
  -4   4   0     7860.73     7395.57    407.62 o
  -3   4   0     1790.42     1537.94     24.01 o
  -2   4   0     9148.15     8518.60     52.94 o
   0   4   0     1693.74     1753.34     36.14 o
   1   4   0      923.94      952.49     19.20 o
   2   4   0      162.37      172.49      9.54 o
   3   4   0     1889.99     1920.86     34.86 o
   4   4   0      609.19      759.23     11.00 o
   5   4   0       87.90      100.28      9.41 o
   6   4   0      577.34      610.39      9.96 o
   7   4   0      178.82      165.53     12.15 o
   8   4   0      602.78      611.89     31.26 o
   9   4   0      692.14      673.27     27.93 o
  10   4   0     1128.67     1096.33     14.52 o
  11   4   0      299.05      309.78     67.51 o
  12   4   0       97.09      100.77     17.88 o
  13   4   0      267.32      252.12     25.93 o
  14   4   0      136.96      108.62     14.88 o
 -15   5   0       92.82      102.07     13.02 o
 -14   5   0      106.65       85.86     12.95 o
 -13   5   0      567.85      490.18     20.48 o
 -12   5   0      545.89      517.60     12.97 o
 -11   5   0      755.79      792.99     30.88 o
 -10   5   0      202.91      229.67     33.57 o
  -9   5   0      805.46      864.35     34.19 o
  -8   5   0      209.71      219.82     15.19 o
  -7   5   0       17.92       28.30     11.96 o
  -6   5   0       21.14       14.72     11.71 o
  -5   5   0      176.58      135.17     16.16 o
  -4   5   0     2409.25     2309.75     26.69 o
  -3   5   0     6100.16     5137.56   2741.68 o
  -2   5   0     2601.49     2640.22     29.65 o
  -1   5   0    18523.82    17026.40    674.39 o
   0   5   0     7497.52     7294.39    109.01 o
   1   5   0     7476.12     7797.48    140.86 o
   2   5   0     8098.53     8162.21     78.22 o
   3   5   0     4324.92     4353.09    107.60 o
   4   5   0    14211.87    14833.74     29.09 o
   5   5   0     6979.01     7066.13    209.33 o
   6   5   0     3629.44     3911.90    120.22 o
   7   5   0      238.44      252.76     20.23 o
   8   5   0     1548.05     1552.31     18.51 o
   9   5   0      484.09      560.30     10.31 o
  10   5   0      360.06      426.74     30.74 o
  11   5   0       40.40       42.60     10.99 o
  12   5   0       57.99       98.28      8.97 o
  13   5   0        3.55       25.02     19.09 o
  14   5   0        0.77       13.72     11.19 o
 -15   6   0        4.62        1.52     11.32 o
 -14   6   0       29.09       30.52     12.01 o
 -13   6   0      117.85      106.02     16.09 o
 -12   6   0      243.24      246.10     22.33 o
 -11   6   0      605.45      628.32     39.88 o
 -10   6   0      942.90      972.31     19.11 o
  -9   6   0     1661.69     1669.20     58.69 o
  -8   6   0     2204.79     2113.00     94.83 o
  -7   6   0     3669.46     3487.62    102.10 o
  -6   6   0    11067.87     9639.07     44.88 o
  -5   6   0     6575.47     5696.06     35.73 o
  -4   6   0     8369.78     7340.68     43.21 o
  -3   6   0    10568.24    11017.58     53.63 o
  -2   6   0     8020.72     8600.15     45.89 o
  -1   6   0     7313.66     7099.84    539.51 o
   0   6   0     2293.84     2455.75     22.57 o
   1   6   0      886.52      882.01     11.63 o
   2   6   0      271.70      317.31     24.13 o
   3   6   0     1610.01     1815.56     13.90 o
   4   6   0     1799.72     1969.11     58.29 o
   5   6   0      255.30      289.17     11.85 o
   6   6   0     1366.46     1475.27     51.06 o
   7   6   0      821.87      849.98     12.39 o
   8   6   0     2296.98     2454.58     15.15 o
   9   6   0     2053.13     2139.24     68.34 o
  10   6   0      442.06      454.75     16.11 o
  11   6   0      428.64      373.95     13.52 o
  12   6   0      145.88      141.47      9.07 o
  13   6   0      322.65      304.53     11.88 o
  14   6   0      131.17      107.16      8.20 o
 -15   7   0       32.90       23.43     16.20 o
 -14   7   0       33.07       17.16     14.16 o
 -13   7   0       90.06       78.94     20.32 o
 -12   7   0      115.51       94.29     11.57 o
 -11   7   0      195.77      199.81     11.72 o
 -10   7   0      146.04      160.36     17.70 o
  -9   7   0        0.37      -15.62     15.62 o
  -8   7   0        0.31       24.19     14.86 o
  -7   7   0      205.53      170.10     16.02 o
  -6   7   0     1153.01      954.06     22.49 o
  -5   7   0     1391.99     1188.34     21.05 o
  -4   7   0      499.35      532.50     65.61 o
  -3   7   0     3842.85     3937.29     34.39 o
  -2   7   0    15109.77    15180.59     55.18 o
  -1   7   0    12654.13    12022.58    841.40 o
   0   7   0     9220.95     9697.98    342.01 o
   1   7   0     5914.79     6199.26     52.34 o
   2   7   0    12563.71    12735.09     35.04 o
   3   7   0    10901.59    10975.14    188.23 o
   4   7   0    10948.38    11181.35    194.43 o
   5   7   0     3393.61     3646.05     31.46 o
   6   7   0     4138.55     4247.85     45.00 o
   7   7   0     1259.09     1250.04     43.25 o
   8   7   0     1252.35     1303.96     38.37 o
   9   7   0       31.62       77.43     15.26 o
  10   7   0      125.34      136.02     20.72 o
  11   7   0        3.08        3.97     16.72 o
  12   7   0        5.41       49.44     13.63 o
  13   7   0        5.15       18.28     11.12 o
 -14   8   0       66.07       56.88     15.59 o
 -13   8   0      128.03      126.49     16.20 o
 -12   8   0      324.54      322.55     16.96 o
 -11   8   0      221.95      262.09     16.89 o
 -10   8   0      356.79      336.29     16.63 o
  -9   8   0      303.30      296.77     15.98 o
  -8   8   0     1661.47     1501.42     21.33 o
  -7   8   0     1749.45     1525.57     21.59 o
  -6   8   0     1003.63      801.36    434.63 o
  -5   8   0      673.95      615.99     74.56 o
  -4   8   0      169.15      138.10     31.35 o
  -3   8   0     1126.36     1279.79     21.52 o
  -2   8   0      368.08      420.18     18.30 o
  -1   8   0     1197.43     1399.95     44.40 o
   0   8   0      533.00      619.85     16.38 o
   1   8   0      286.41      274.20     11.19 o
   2   8   0     1449.76     1606.28     57.22 o
   3   8   0      685.62      721.03     40.50 o
   4   8   0     3566.49     3782.81     39.22 o
   5   8   0     1468.73     1557.01     13.53 o
   6   8   0     1565.01     1554.19     35.38 o
   7   8   0     1492.06     1561.62     10.98 o
   8   8   0     2353.54     2349.89     27.41 o
   9   8   0     2145.36     2129.00     13.02 o
  10   8   0      688.56      631.45     11.72 o
  11   8   0      432.09      375.88      9.68 o
  12   8   0      221.68      212.26     20.48 o
  13   8   0      221.03      206.88     24.61 o
 -14   9   0        7.74       -2.78     15.69 o
 -13   9   0       11.52        0.76     19.35 o
 -12   9   0       14.91        8.61     15.66 o
 -11   9   0        0.21        2.21     15.69 o
 -10   9   0        2.83       -2.06     15.66 o
  -9   9   0       22.53        3.91     18.88 o
  -8   9   0       31.23       42.02     15.08 o
  -7   9   0     1330.35      782.98    459.73 o
  -6   9   0      542.75      486.35     63.03 o
  -5   9   0     1123.13     1125.40    141.32 o
  -4   9   0      246.07      243.57     30.95 o
  -3   9   0     2932.71     3045.50     27.66 o
  -2   9   0     3208.90     3144.90   1669.20 o
  -1   9   0     2617.37     2751.83    103.53 o
   0   9   0     1263.26     1327.41     37.52 o
   1   9   0      805.94      830.07     23.16 o
   2   9   0     2374.96     2340.89     96.80 o
   3   9   0     3002.37     3134.16     42.76 o
   4   9   0     2324.79     2326.34     88.19 o
   5   9   0      160.63      148.25      8.93 o
   6   9   0      427.48      409.77      9.79 o
   7   9   0       75.34       76.46     24.72 o
   8   9   0      178.37      212.50      9.86 o
   9   9   0        2.28       41.19     25.46 o
  10   9   0        1.51       42.01     17.90 o
  11   9   0        5.05       -4.34     31.50 o
  12   9   0       58.43       10.21     11.57 o
  13   9   0       42.57       41.80     15.91 o
 -14  10   0       68.70       55.47     16.45 o
 -13  10   0      162.69      131.44     16.78 o
 -12  10   0      422.19      428.61     18.80 o
 -11  10   0      303.84      343.67     20.86 o
 -10  10   0      551.87      536.87     21.30 o
  -9  10   0      431.48      328.14    193.96 o
  -8  10   0      921.77      892.04    115.51 o
  -7  10   0     1313.70     1351.07    133.50 o
  -6  10   0      929.68      841.41    124.03 o
  -5  10   0      157.18      146.99     31.51 o
  -4  10   0       95.38      103.49     16.06 o
  -3  10   0       44.05       62.88     20.18 o
  -2  10   0       33.20       41.11     25.85 o
  -1  10   0       33.16       45.28      8.31 o
   0  10   0      351.08      368.26     11.52 o
   1  10   0      403.68      401.22     11.77 o
   2  10   0      543.42      563.12     12.41 o
   3  10   0     1427.72     1436.74     18.82 o
   4  10   0      558.01      561.80     23.07 o
   5  10   0      998.29     1012.97     30.92 o
   6  10   0      522.93      505.76     34.44 o
   7  10   0     1526.18     1533.73     80.15 o
   8  10   0      435.12      405.11     45.89 o
   9  10   0      571.93      542.57     17.27 o
  10  10   0      190.63      208.42     11.06 o
  11  10   0      158.19      163.15      9.32 o
  12  10   0       88.29      123.72     11.44 o
 -13  11   0        2.68      -14.32     20.18 o
 -12  11   0        4.66        5.29     11.52 o
 -11  11   0        6.05        6.50      9.53 o
 -10  11   0        6.46       16.91     13.74 o
  -9  11   0      367.86      347.99     21.41 o
  -8  11   0      912.22      879.78     95.25 o
  -7  11   0     1443.31     1377.93    186.08 o
  -6  11   0     1024.16      948.81    152.38 o
  -5  11   0     1699.63     1518.84    214.65 o
  -4  11   0     3352.40     3536.53     32.00 o
  -3  11   0     3862.61     4221.16    202.14 o
  -2  11   0     4525.56     4747.04     32.85 o
  -1  11   0     2095.97     2285.48     78.41 o
   0  11   0     2897.07     3049.07     59.65 o
   1  11   0      682.68      664.84     38.44 o
   2  11   0     1818.00     1895.74     15.11 o
   3  11   0      364.46      423.90     10.30 o
   4  11   0      481.45      580.74     12.09 o
   5  11   0       33.28       54.76     11.00 o
   6  11   0      102.66      110.81      8.47 o
   7  11   0        5.14       -1.21      8.97 o
   8  11   0       59.25       68.23     19.23 o
   9  11   0        4.61       30.04      8.07 o
  10  11   0       55.99       86.76     27.33 o
  11  11   0        8.72        0.95     14.89 o
 -13  12   0       68.18       70.90     14.64 o
 -12  12   0      104.55      118.34     14.89 o
 -11  12   0      188.94      189.15     14.60 o
 -10  12   0      136.19      131.56     14.41 o
  -9  12   0      295.88      262.70     22.73 o
  -8  12   0      411.89      386.08     46.32 o
  -7  12   0      395.24      383.45     46.77 o
  -6  12   0       57.93       69.53     11.49 o
  -5  12   0      115.16      115.60     11.54 o
  -4  12   0      209.81      213.70     13.01 o
  -3  12   0      145.06      153.28     14.34 o
  -2  12   0     1003.15     1029.00     16.68 o
  -1  12   0      399.28      430.14     12.96 o
   0  12   0      736.71      803.45     16.09 o
   1  12   0     1704.30     1850.57     15.29 o
   2  12   0     2632.41     2741.65     36.50 o
   3  12   0     2952.27     3087.78     65.49 o
   4  12   0      725.72      774.88     12.62 o
   5  12   0     1123.27     1154.07     39.41 o
   6  12   0      374.43      360.85      8.77 o
   7  12   0     1284.48     1205.13     26.72 o
   8  12   0      478.41      508.11     19.81 o
   9  12   0      202.78      188.50     18.47 o
  10  12   0       44.26       53.06      9.60 o
  11  12   0       85.24       92.04     16.90 o
 -12  13   0       14.00       11.61     15.17 o
 -11  13   0       33.42       22.94     14.97 o
 -10  13   0       35.97       31.38     13.73 o
  -9  13   0      115.89      104.53     13.89 o
  -8  13   0      512.77      455.31     46.92 o
  -7  13   0      664.52      577.11     71.16 o
  -6  13   0      602.39      563.55    103.09 o
  -5  13   0      466.29      442.04     29.17 o
  -4  13   0     1616.18     1802.49     18.28 o
  -3  13   0     2552.55     2780.65    116.06 o
  -2  13   0     2965.84     3217.81     66.26 o
  -1  13   0     1036.44     1080.30     58.15 o
   0  13   0      290.55      313.72     12.49 o
   1  13   0      721.19      743.01     23.97 o
   2  13   0      668.17      719.30     18.68 o
   3  13   0       94.54      112.20     12.21 o
   4  13   0       35.95       64.03     11.88 o
   5  13   0        2.11        4.39     13.92 o
   6  13   0      131.73      134.70     11.83 o
   7  13   0       48.15       78.47     23.65 o
   8  13   0      197.05      182.39     16.38 o
   9  13   0       37.15       36.46      9.39 o
  10  13   0      133.59      109.12     10.13 o
 -12  14   0       29.08       36.48     20.75 o
 -11  14   0       24.55       15.44     17.74 o
 -10  14   0        8.84        7.90     15.67 o
  -9  14   0        6.30       -0.03     14.10 o
  -8  14   0        0.70        5.83     13.88 o
  -7  14   0       46.72       42.62     13.27 o
  -6  14   0        4.76        8.61     10.14 o
  -5  14   0       59.43       54.33      9.70 o
  -4  14   0      169.80      165.68     12.93 o
  -3  14   0      264.05      260.94     14.07 o
  -2  14   0      228.47      229.86     17.19 o
  -1  14   0      912.82      903.15     38.42 o
   0  14   0      937.20     1015.30     51.33 o
   1  14   0     1579.24     1622.21     32.29 o
   2  14   0      763.57      763.81     13.40 o
   3  14   0     1267.09     1265.84     36.02 o
   4  14   0      542.24      574.69     35.60 o
   5  14   0      598.04      553.38     10.91 o
   6  14   0      587.98      632.79     16.49 o
   7  14   0      348.26      337.89     12.59 o
   8  14   0      190.51      177.36     36.14 o
   9  14   0       81.76      102.02     13.89 o
  -9  15   0      157.48      143.44     17.72 o
  -8  15   0      167.12      146.05     11.18 o
  -7  15   0      112.05       93.70     11.00 o
  -6  15   0      145.22      138.65     11.07 o
  -5  15   0       71.88       80.88     11.23 o
  -4  15   0      302.91      328.89     15.06 o
  -3  15   0      278.40      307.16     18.93 o
  -2  15   0      238.43      221.19     17.03 o
  -1  15   0      169.91      124.50     51.19 o
   0  15   0       77.91       81.07     10.67 o
   1  15   0       26.44       21.14     11.46 o
   2  15   0       29.97       28.27     15.93 o
   3  15   0        1.02       35.53     17.47 o
   4  15   0       28.87       37.28      9.18 o
   5  15   0       15.70       22.20      9.29 o
   6  15   0      247.84      259.56     10.11 o
   7  15   0      110.23       97.68      9.89 o
   8  15   0      197.05      168.34     12.58 o
 -10  16   0        0.05        0.07     16.71 o
  -9  16   0        0.73       12.22     16.63 o
  -8  16   0       27.42       21.31     11.57 o
  -7  16   0       29.45       21.46     12.35 o
  -6  16   0       34.56       37.15     10.93 o
  -5  16   0       89.82       85.91     10.17 o
  -4  16   0      214.20      195.98     14.08 o
  -3  16   0      348.80      352.02     17.72 o
  -2  16   0      139.58      121.64     16.60 o
  -1  16   0      209.94      174.89    104.29 o
   0  16   0      140.96      134.83     12.86 o
   1  16   0      635.04      627.11     12.81 o
   2  16   0      385.54      386.28     10.24 o
   3  16   0      105.34      106.56      9.09 o
   4  16   0       73.97      100.40     11.37 o
   5  16   0       53.53       59.65     11.43 o
   6  16   0       72.34       68.12     29.72 o
   7  16   0       42.66       44.79     35.53 o
  -9  17   0      131.15      176.82     17.65 o
  -8  17   0      182.46      226.29     18.01 o
  -7  17   0       96.11       79.98     11.92 o
  -6  17   0       94.69       93.06     16.12 o
  -5  17   0       87.55       75.38     10.96 o
  -4  17   0      153.35      152.45     14.90 o
  -3  17   0      119.84      142.26     20.68 o
  -2  17   0       85.90       88.92     16.27 o
  -1  17   0        7.39        3.51     16.49 o
   0  17   0        0.12       13.57      9.13 o
   1  17   0       11.96       27.51     23.09 o
   2  17   0       25.08       20.34     17.12 o
   3  17   0       11.26       13.30      7.82 o
   4  17   0       93.98       80.76      8.99 o
   5  17   0       45.40       71.53     11.34 o
   6  17   0      122.86      111.15     24.86 o
  -7  18   0       44.77       30.37     14.01 o
  -6  18   0      131.30      108.75     11.40 o
  -5  18   0      170.20      138.95     12.34 o
  -4  18   0      232.78      190.40     30.50 o
  -3  18   0      276.54      250.77     18.33 o
  -2  18   0      302.88      242.49     18.08 o
  -1  18   0      316.98      250.66     17.83 o
   0  18   0      287.75      201.16    161.62 o
   1  18   0      197.08      181.69     12.30 o
   2  18   0      197.70      220.45     16.43 o
   3  18   0      129.19      110.66     14.19 o
   4  18   0       48.89       50.25     11.53 o
  -5  19   0       17.80       28.77     14.27 o
  -4  19   0        4.62        6.17     12.87 o
  -3  19   0        1.11        1.30     16.74 o
  -2  19   0        0.15       33.63     16.49 o
  -1  19   0        3.37        2.13     16.67 o
   0  19   0       92.67       83.89     17.36 o
   1  19   0       49.17       43.45      9.87 o
   2  19   0       99.29       74.17     17.72 o
  -2 -19   1      171.12      141.98     10.37 o
  -1 -19   1      181.73      155.64     12.22 o
   0 -19   1      183.50      181.45     17.61 o
   1 -19   1      125.75       66.46     17.54 o
   2 -19   1      170.38      145.87     17.61 o
   3 -19   1      190.19      183.08     17.97 o
   4 -19   1      237.67      172.89     15.37 o
   5 -19   1      137.72       99.21     14.41 o
  -4 -18   1       18.44       24.77     16.78 o
  -3 -18   1       90.19       60.74      9.71 o
  -2 -18   1       86.29       85.76     11.76 o
  -1 -18   1      124.95      103.26     12.06 o
   0 -18   1       15.08        2.13     11.62 o
   1 -18   1        1.42      -16.63     16.63 o
   2 -18   1        0.47        8.39     17.10 o
   3 -18   1       26.17       44.15     16.89 o
   4 -18   1        8.13       23.78     12.57 o
   5 -18   1       56.23       62.34     11.86 o
   6 -18   1       51.73       37.28     17.07 o
   7 -18   1       90.83       82.95     17.94 o
  -6 -17   1       32.81       63.61     17.59 o
  -5 -17   1       25.84       48.68     11.10 o
  -4 -17   1      113.87      110.04     29.85 o
  -3 -17   1       74.08       75.57     19.40 o
  -2 -17   1      144.57      147.06     11.54 o
  -1 -17   1      224.21      225.26     12.09 o
   0 -17   1      480.26      491.78     12.54 o
   1 -17   1      121.97      114.74     16.20 o
   2 -17   1      180.47      171.18     16.78 o
   3 -17   1      199.52      153.93     21.12 o
   4 -17   1      285.46      254.71     15.23 o
   5 -17   1      249.82      206.08     16.89 o
   6 -17   1       84.43       57.35     12.40 o
   7 -17   1       39.95       34.57     17.10 o
   8 -17   1       16.54       31.82     17.10 o
   9 -17   1       15.14       11.90     17.07 o
  -7 -16   1      191.62      141.07     22.96 o
  -6 -16   1      105.78      112.02     23.07 o
  -5 -16   1      142.34      136.69     33.48 o
  -4 -16   1       76.55       80.60     19.83 o
  -3 -16   1       29.91       51.49     11.12 o
  -2 -16   1        1.65       13.36      9.17 o
  -1 -16   1        6.10       10.18     13.49 o
   0 -16   1       83.37       91.72     18.50 o
   1 -16   1       16.89       21.94      9.94 o
   2 -16   1       28.70       38.84     15.98 o
   3 -16   1      140.75      134.97     14.22 o
   4 -16   1       53.42       64.84     10.45 o
   5 -16   1       98.53       96.34     12.23 o
   6 -16   1       90.08       97.92     15.40 o
   7 -16   1      188.17      202.75     17.43 o
   8 -16   1      158.32      169.27     17.57 o
   9 -16   1      118.26      125.26     17.43 o
  10 -16   1       91.01       83.53     16.85 o
  -8 -15   1       69.32       69.66     11.57 o
  -7 -15   1      150.61      173.79     14.16 o
  -6 -15   1      305.47      306.52     10.48 o
  -5 -15   1      157.60      158.21     11.52 o
  -4 -15   1      275.24      283.61     11.93 o
  -3 -15   1      610.43      640.40     32.42 o
  -2 -15   1     1513.23     1522.21     15.03 o
  -1 -15   1      399.18      402.92     12.05 o
   0 -15   1      181.00      196.36     11.68 o
   1 -15   1      107.61      129.73     11.31 o
   2 -15   1      292.72      281.91     17.32 o
   3 -15   1      305.44      301.19     15.53 o
   4 -15   1      217.32      182.69     13.26 o
   5 -15   1       77.52       66.79     10.38 o
   6 -15   1       18.17        7.50     11.10 o
   7 -15   1        4.04       -1.94     13.13 o
   8 -15   1        0.35       -1.70     16.53 o
   9 -15   1        0.28      -16.34     16.34 o
  10 -15   1        2.01       10.16     15.80 o
  11 -15   1        1.90       20.83     11.35 o
  -9 -14   1      174.11      153.46     19.27 o
  -8 -14   1      172.09      161.45     11.57 o
  -7 -14   1      351.18      351.21     22.93 o
  -6 -14   1      175.97      193.41     10.09 o
  -5 -14   1      110.55      133.72     11.91 o
  -4 -14   1       24.86       23.12     20.58 o
  -3 -14   1        3.78        2.86     19.40 o
  -2 -14   1        8.19        1.77     12.18 o
  -1 -14   1      180.42      230.46     21.86 o
   0 -14   1      390.48      401.33     10.63 o
   1 -14   1      339.47      326.25     26.42 o
   2 -14   1      190.07      223.12     14.88 o
   3 -14   1      569.27      677.56     15.38 o
   4 -14   1      578.55      598.76     44.91 o
   5 -14   1      495.31      503.92     52.74 o
   6 -14   1      331.73      328.81     33.04 o
   7 -14   1      359.57      382.80     40.88 o
   8 -14   1      348.76      346.06     17.83 o
 -10 -13   1       64.76       70.55      7.43 o
  -9 -13   1       69.22      118.63     17.95 o
  -8 -13   1      462.27      463.74     10.65 o
  -7 -13   1      534.84      523.34     30.77 o
  -6 -13   1     1007.80     1043.84     13.20 o
  -5 -13   1      780.66      819.04     22.56 o
  -4 -13   1     1599.47     1674.41     82.37 o
  -3 -13   1     1717.91     1849.05     27.36 o
  -2 -13   1     2662.84     2842.18     17.32 o
  -1 -13   1     3092.18     3249.11     36.87 o
   0 -13   1      891.68      917.76     28.64 o
   1 -13   1      637.76      657.80     35.93 o
   2 -13   1      301.45      314.83     14.68 o
   3 -13   1      781.76      780.16     23.05 o
   4 -13   1      220.82      232.78     13.07 o
   5 -13   1       29.47       38.25     11.06 o
   6 -13   1       16.80       22.13     10.99 o
   7 -13   1       20.56       23.65     18.23 o
   8 -13   1       57.46       62.83     20.02 o
   9 -13   1       37.13       47.03     20.69 o
  10 -13   1       68.00       68.38     25.91 o
  12 -13   1       67.24        3.51     11.54 o
 -11 -12   1      107.20      105.93     12.50 o
 -10 -12   1       18.71       43.85     10.25 o
  -9 -12   1      159.67      150.31      9.38 o
  -8 -12   1       56.36       70.82      9.83 o
  -7 -12   1      121.64      108.21      8.10 o
  -6 -12   1       47.78       76.46     11.33 o
  -5 -12   1        0.32       -7.64      7.64 o
  -4 -12   1       22.51       59.49     25.04 o
  -3 -12   1      981.37     1045.61     13.81 o
  -2 -12   1      379.01      438.41     19.56 o
  -1 -12   1     1493.50     1597.19     37.46 o
   0 -12   1      315.77      306.20     11.48 o
   1 -12   1     3349.12     3399.32    116.24 o
   2 -12   1     3309.66     3552.21     77.47 o
   3 -12   1     3289.03     3600.29     55.02 o
   4 -12   1     1839.89     1942.66    145.60 o
   5 -12   1     2013.17     2013.58    187.93 o
   6 -12   1     2227.85     2073.92    266.01 o
   7 -12   1     1069.04     1058.84     79.37 o
   8 -12   1      935.64      926.38     30.77 o
   9 -12   1      447.67      410.58     19.40 o
  10 -12   1      179.44      171.15     17.12 o
  11 -12   1       98.99       67.79     16.76 o
  12 -12   1       22.61       29.32     16.59 o
  13 -12   1        1.62       -0.15     16.61 o
 -12 -11   1       85.59       73.73     17.09 o
 -11 -11   1       15.42       11.83      9.13 o
 -10 -11   1      164.02      166.94     11.30 o
  -9 -11   1      175.74      181.32     14.48 o
  -8 -11   1      888.08      881.49     62.68 o
  -7 -11   1      539.02      508.74     37.27 o
  -6 -11   1      830.33      791.13     46.99 o
  -5 -11   1      132.65      169.55     41.89 o
  -4 -11   1     1680.22     1768.71    108.25 o
  -3 -11   1     2189.07     2206.65     89.01 o
  -2 -11   1     2325.63     2301.17     56.52 o
  -1 -11   1      544.20      570.39     12.27 o
   0 -11   1      217.32      207.07     12.08 o
   1 -11   1      318.60      343.63     13.15 o
   2 -11   1      300.97      269.61     80.33 o
   3 -11   1      164.05      168.57     17.70 o
   4 -11   1      167.61      216.41     18.12 o
   5 -11   1       61.10       67.81     13.74 o
   6 -11   1      321.96      313.21     24.01 o
   7 -11   1      218.09      229.80     16.12 o
   8 -11   1      538.15      544.82     32.22 o
   9 -11   1      286.13      295.11     16.58 o
  10 -11   1      186.68      222.51     21.95 o
  11 -11   1      296.70      334.51     22.84 o
  12 -11   1      171.47      100.72     89.37 o
  13 -11   1      177.55      148.22     21.62 o
 -12 -10   1       28.07       81.77     23.56 o
 -11 -10   1       97.99       70.17     14.90 o
 -10 -10   1       32.20        5.39     11.02 o
  -9 -10   1       73.16       66.58     14.08 o
  -8 -10   1       16.55        6.40      8.96 o
  -7 -10   1       30.86        9.00     10.29 o
  -6 -10   1        2.71        4.43     11.69 o
  -5 -10   1      282.58      295.63     12.43 o
  -4 -10   1      112.45      140.61      9.28 o
  -3 -10   1     1066.90     1133.72     11.95 o
  -2 -10   1     1525.87     1623.84     33.79 o
  -1 -10   1     1048.19     1040.34     32.58 o
   0 -10   1     1004.77     1040.84     33.00 o
   1 -10   1     1815.61     1933.64     70.98 o
   2 -10   1     4660.26     4897.04   1238.75 o
   3 -10   1     2662.88     2866.13     64.62 o
   4 -10   1     2573.56     2334.52    350.58 o
   5 -10   1      533.72      520.00     58.07 o
   6 -10   1     1640.92     1666.86    177.62 o
   7 -10   1     1011.23     1042.23     79.59 o
   8 -10   1      820.29      817.45     52.22 o
   9 -10   1      327.35      250.42     88.39 o
  10 -10   1      151.03      148.76     20.36 o
  11 -10   1       30.57       41.01     19.56 o
  12 -10   1        5.42        4.52     19.82 o
  13 -10   1        0.43       19.42     19.78 o
  14 -10   1        6.47       10.60     16.06 o
 -13  -9   1      105.67      112.03     11.70 o
 -12  -9   1      345.55      295.93     14.32 o
 -11  -9   1      103.83      110.03     11.16 o
 -10  -9   1      314.60      311.10     11.38 o
  -9  -9   1      920.38      891.97     10.41 o
  -8  -9   1     2961.58     2928.06    216.71 o
  -7  -9   1     1492.42     1417.77     41.78 o
  -6  -9   1     1586.91     1534.00     58.54 o
  -5  -9   1     1027.03     1088.11     80.35 o
  -4  -9   1     1137.26     1210.57     59.29 o
  -3  -9   1     2945.92     2988.76    107.18 o
  -2  -9   1     1463.65     1452.10     36.72 o
  -1  -9   1      856.58      890.48     32.16 o
   0  -9   1       32.09       41.93      8.43 o
   1  -9   1      261.43      275.06     10.93 o
   2  -9   1      246.56      315.28     85.32 o
   3  -9   1       29.64       47.95     19.82 o
   4  -9   1      373.08      353.91     42.33 o
   5  -9   1      647.16      681.74     89.84 o
   6  -9   1     1130.32     1164.80    105.01 o
   7  -9   1      425.42      436.48     16.06 o
   8  -9   1      184.49      187.82     19.24 o
   9  -9   1      551.56      532.39     22.20 o
  10  -9   1      155.14      158.02     16.09 o
  11  -9   1      445.72      486.76     21.66 o
  12  -9   1      178.01      189.23     16.81 o
  13  -9   1      201.55      183.26     16.89 o
  14  -9   1       52.61       63.50     16.16 o
 -13  -8   1       65.14       50.19      9.55 o
 -12  -8   1       18.70       38.24     19.83 o
 -11  -8   1        0.45       -9.46     10.11 o
 -10  -8   1       22.38       10.60      7.70 o
  -9  -8   1      297.74      398.42     50.64 o
  -8  -8   1       59.75       59.08      8.35 o
  -7  -8   1      893.78      905.14     25.82 o
  -6  -8   1      568.93      558.47     20.30 o
  -5  -8   1     2044.55     2120.92     44.31 o
  -4  -8   1     6445.72     6637.95    481.97 o
  -3  -8   1     9108.45     8991.06    371.96 o
  -2  -8   1     6646.70     6807.17     21.06 o
  -1  -8   1     2950.56     3115.72    140.54 o
   0  -8   1     8393.31     8757.77    338.26 o
   1  -8   1     6304.77     6604.36    261.31 o
   2  -8   1    12748.33    13953.98    551.27 o
   3  -8   1     4328.15     4754.70     39.05 o
   4  -8   1     4225.75     4078.21    507.13 o
   5  -8   1      414.46      384.11     50.43 o
   6  -8   1      746.96      584.87    343.69 o
   7  -8   1      282.18      266.79     17.25 o
   8  -8   1      281.23      279.34     20.68 o
   9  -8   1        5.73       14.03     15.37 o
  10  -8   1       33.20       59.88     15.26 o
  11  -8   1        1.16       11.68     19.42 o
  12  -8   1       14.98       -3.00     19.38 o
  13  -8   1       35.85       28.89     15.44 o
  14  -8   1       30.31       38.69     15.80 o
 -14  -7   1      156.66      145.16     20.38 o
 -13  -7   1      171.80      191.55     28.60 o
 -12  -7   1      255.01      257.61      8.34 o
 -11  -7   1      325.19      359.87     15.93 o
 -10  -7   1     1308.83     1377.27     37.66 o
  -9  -7   1      953.85     1005.65     39.96 o
  -8  -7   1     2396.70     2354.71     46.29 o
  -7  -7   1     2731.81     2900.74     98.32 o
  -6  -7   1      746.24      810.86     11.17 o
  -5  -7   1     3388.52     3755.56     51.56 o
  -4  -7   1     1274.50     1447.87     35.26 o
  -3  -7   1     5527.00     5852.36    468.29 o
  -2  -7   1        5.68       22.08      7.43 o
  -1  -7   1      130.45      180.53     11.47 o
   0  -7   1      981.22      996.91     13.89 o
   1  -7   1     4701.27     5418.73    218.37 o
   2  -7   1     1670.46     1817.86     29.07 o
   3  -7   1     5233.64     5805.59     43.18 o
   4  -7   1     2642.80     2594.43    263.28 o
   5  -7   1     3777.01     3520.76     32.83 o
   6  -7   1     3612.17     3724.63     32.22 o
   7  -7   1     6233.99     6096.29     36.96 o
   8  -7   1      968.63      913.09     19.67 o
   9  -7   1      580.56      557.93     13.83 o
  10  -7   1      397.25      401.66     17.61 o
  11  -7   1      555.10      558.16     13.05 o
  12  -7   1      411.36      394.70     12.60 o
  13  -7   1       63.12       47.90     11.33 o
  14  -7   1       41.59       60.22     11.51 o
  15  -7   1       19.44       18.67     11.41 o
 -14  -6   1       10.84      -11.96     13.94 o
 -13  -6   1        3.53      -10.07     40.03 o
 -12  -6   1        2.79       13.45     10.16 o
 -11  -6   1       14.33       37.73     11.73 o
 -10  -6   1       14.62       30.36      9.56 o
  -9  -6   1     1123.88     1180.28     15.02 o
  -8  -6   1     2367.67     2429.40    103.49 o
  -7  -6   1     1590.05     1648.65     16.16 o
  -6  -6   1      967.21     1029.68     51.58 o
  -5  -6   1     5244.78     5685.76    102.50 o
  -4  -6   1    11445.25    11672.47    415.59 o
  -3  -6   1    22606.18    21828.27    211.43 o
  -2  -6   1    11652.21    11625.70    210.16 o
  -1  -6   1     6636.79     6758.67     75.81 o
   1  -6   1    16136.71    15958.75   1825.56 o
   3  -6   1     4533.61     4478.12    590.54 o
   4  -6   1     4092.11     3855.14     37.72 o
   5  -6   1     1448.69     1435.42     24.08 o
   6  -6   1      590.04      512.72     22.85 o
   7  -6   1       62.43       66.02     12.11 o
   8  -6   1       89.59      105.62     12.48 o
   9  -6   1       43.14       48.94     11.46 o
  10  -6   1      441.42      449.67     14.45 o
  11  -6   1      312.86      330.70     24.61 o
  12  -6   1      308.78      277.23     16.25 o
  13  -6   1       55.66       50.85     11.45 o
  14  -6   1      123.89      115.34     11.31 o
  15  -6   1       49.59       29.71     13.07 o
 -14  -5   1      221.49      188.40     17.61 o
 -13  -5   1      195.37      185.77      9.51 o
 -12  -5   1      207.74      214.95     10.97 o
 -11  -5   1      175.66      176.26     31.33 o
 -10  -5   1      446.60      459.55     11.19 o
  -9  -5   1     1890.32     1864.16     62.49 o
  -8  -5   1      183.02      158.54     14.90 o
  -7  -5   1      731.82      708.82     12.20 o
  -6  -5   1      129.03      130.69      9.56 o
  -5  -5   1      907.00      953.34     39.29 o
  -4  -5   1      314.39      407.75     13.99 o
  -3  -5   1      260.04      309.07     14.59 o
  -2  -5   1       24.20       27.99      7.70 o
  -1  -5   1     1688.97     1780.55     23.89 o
   0  -5   1     3585.71     3756.51     63.35 o
   1  -5   1    14110.84    14392.54     66.61 o
   3  -5   1     7228.66     5947.23   3338.98 o
   4  -5   1     6996.18     6651.57     46.97 o
   5  -5   1    10151.14     9983.48    163.52 o
   6  -5   1     6264.11     6488.34    191.70 o
   7  -5   1    11021.35    11179.86    382.09 o
   8  -5   1     2981.37     2951.66    104.09 o
   9  -5   1     1532.55     1504.27     69.68 o
  10  -5   1     1121.59     1268.66     16.04 o
  11  -5   1      832.19      905.11     27.41 o
  12  -5   1      408.45      430.58     15.21 o
  13  -5   1       88.53       61.35     11.50 o
  14  -5   1        8.61       -3.80     11.29 o
  15  -5   1        4.90       23.40     19.44 o
 -15  -4   1        0.03        0.76     16.34 o
 -14  -4   1        4.52        2.41     16.07 o
 -13  -4   1       69.38       62.01     42.67 o
 -12  -4   1       15.71       26.39     10.74 o
 -11  -4   1      272.41      287.72     16.80 o
 -10  -4   1      925.14      971.70     63.17 o
  -9  -4   1     1473.58     1561.97     14.32 o
  -8  -4   1     2033.25     1961.50    123.16 o
  -7  -4   1     3118.00     3044.58     40.55 o
  -6  -4   1     1084.63     1116.47     12.64 o
  -5  -4   1     6002.56     6533.52     81.51 o
  -4  -4   1    11444.99    11412.07    170.51 o
  -3  -4   1     4964.85     4974.04    160.61 o
  -2  -4   1     9019.58     9310.42    207.74 o
  -1  -4   1      160.40      185.76     17.46 o
   0  -4   1     5127.55     5260.12     66.86 o
   1  -4   1     7808.15     7347.98    323.22 o
   2  -4   1     3392.22     3600.37    369.29 o
   3  -4   1     1148.96     1111.86     24.81 o
   4  -4   1      457.95      528.85     28.40 o
   5  -4   1       34.41       40.43     11.44 o
   6  -4   1      752.95      826.56     14.30 o
   7  -4   1      341.57      348.06     12.02 o
   8  -4   1      276.62      315.01     11.86 o
   9  -4   1      499.64      504.92     27.05 o
  10  -4   1     1659.24     1711.68     15.31 o
  11  -4   1      993.98     1007.50     28.96 o
  12  -4   1      633.10      630.58     12.90 o
  13  -4   1      262.74      247.50     11.77 o
  14  -4   1      139.94      163.63     11.44 o
  15  -4   1      169.42      158.78     11.95 o
 -15  -3   1      105.06       90.94      9.66 o
 -14  -3   1      204.11      211.73     16.09 o
 -13  -3   1      215.69      229.82     15.35 o
 -12  -3   1      265.14      300.40     11.48 o
 -11  -3   1      997.72      946.54     27.28 o
 -10  -3   1      343.62      334.24     12.22 o
  -9  -3   1     1420.32     1382.64     25.89 o
  -8  -3   1      174.29      193.50      9.35 o
  -7  -3   1      133.18      148.07     12.93 o
  -6  -3   1       48.86       35.65     11.21 o
  -5  -3   1       51.10       58.49      9.57 o
  -4  -3   1     3147.97     3284.01     26.49 o
  -3  -3   1       45.57       61.85      9.93 o
  -2  -3   1      416.60      522.57     12.97 o
  -1  -3   1     1035.98     1087.30    105.81 o
   1  -3   1      223.45      305.60     18.67 o
   3  -3   1      745.98      715.82     14.87 o
   4  -3   1     1036.85     1175.14     15.23 o
   5  -3   1    10321.63    10623.73    203.91 o
   6  -3   1     8477.10     8535.92     62.12 o
   7  -3   1     1369.62     1260.61     19.11 o
   8  -3   1     1455.91     1355.92     12.48 o
   9  -3   1      506.74      508.29     13.42 o
  10  -3   1      457.26      542.24     12.52 o
  11  -3   1      223.05      223.65     13.78 o
  12  -3   1      112.89      138.48      9.58 o
  13  -3   1        5.57        0.25     16.20 o
  14  -3   1       11.38        1.72      9.31 o
  15  -3   1        5.46       28.28     11.12 o
 -15  -2   1       56.22       24.71     10.14 o
 -14  -2   1       83.91      128.43     17.01 o
 -13  -2   1      191.23      199.44      9.61 o
 -12  -2   1      110.96      113.17     14.12 o
 -11  -2   1     1037.53     1015.55     17.10 o
 -10  -2   1     2234.22     2242.30     12.67 o
  -9  -2   1     7702.10     7588.06    258.96 o
  -8  -2   1     3158.41     3028.61    139.65 o
  -7  -2   1     3570.93     3445.97    160.62 o
  -6  -2   1    13167.47    13060.47    265.91 o
  -5  -2   1    17361.23    17423.95     31.51 o
  -4  -2   1    29906.07    27382.70   1089.48 o
  -3  -2   1     2897.54     2859.21     28.37 o
  -2  -2   1     4263.78     4351.22     69.90 o
  -1  -2   1    15086.96    13290.45   1420.80 o
   0  -2   1     6206.50     6658.81     37.41 o
   2  -2   1     2132.11     2309.27    115.53 o
   3  -2   1      506.01      608.97     33.70 o
   4  -2   1     3207.17     3270.68    137.19 o
   5  -2   1      463.24      549.06     34.24 o
   6  -2   1     1931.00     1883.44    112.08 o
   7  -2   1     1422.56     1561.32     43.56 o
   8  -2   1     1454.87     1531.89     53.72 o
   9  -2   1      430.51      450.68     38.96 o
  10  -2   1     1321.66     1330.80     33.59 o
  11  -2   1     1345.22     1353.13     14.32 o
  12  -2   1      628.08      570.21     12.11 o
  13  -2   1      164.43      172.06     17.39 o
  14  -2   1       55.39       56.17     19.76 o
  15  -2   1      131.25      173.77     21.82 o
 -15  -1   1      113.50       81.83      9.46 o
 -14  -1   1      130.52      114.93     20.23 o
 -13  -1   1      115.71       96.22     17.32 o
 -12  -1   1       34.09       30.38      9.20 o
 -11  -1   1      482.89      494.49     11.14 o
 -10  -1   1      164.89      161.19     22.38 o
  -9  -1   1       86.01      106.41     11.48 o
  -8  -1   1       28.12       48.88     13.45 o
  -7  -1   1      668.30      661.71     12.60 o
  -6  -1   1     3096.52     3192.30     15.55 o
  -5  -1   1     4488.15     4497.89    110.45 o
  -4  -1   1    12642.57    12165.57     52.20 o
  -3  -1   1    17371.60    16379.35    301.90 o
  -1  -1   1    10443.04    10441.18    171.45 o
   0  -1   1     7721.33     7886.76    141.52 o
   2  -1   1    13956.99    13518.36    263.75 o
   3  -1   1    16700.02    16270.97    158.89 o
   4  -1   1    13307.63    13078.99    160.59 o
   5  -1   1     9125.58     9339.38     45.60 o
   6  -1   1     8696.83     8670.09    327.81 o
   7  -1   1     1239.59     1202.21     12.17 o
   8  -1   1      644.71      638.66      9.37 o
   9  -1   1      118.39      144.93     11.09 o
  10  -1   1      280.82      298.87     10.13 o
  11  -1   1       22.13       29.39      9.21 o
  12  -1   1        5.04        4.05     16.11 o
  13  -1   1       73.51       83.50     11.21 o
  14  -1   1        5.85       -3.77     22.31 o
  15  -1   1       26.12       45.34     16.69 o
 -15   0   1       53.60       90.63     11.48 o
 -14   0   1       65.40       64.74      9.62 o
 -13   0   1      169.70      158.19      8.16 o
 -12   0   1      377.08      377.59     17.95 o
 -11   0   1     1307.63     1277.32     28.33 o
 -10   0   1     2409.45     2377.09     34.39 o
  -9   0   1     2179.69     2191.61     43.46 o
  -8   0   1     3026.68     3043.51     37.26 o
  -7   0   1     1392.99     1495.75     13.50 o
  -6   0   1    16219.21    16301.56    169.74 o
  -5   0   1     8452.78     8796.89    242.69 o
  -4   0   1    17093.31    16237.39    387.93 o
  -3   0   1     3457.47     3275.88     42.11 o
  -2   0   1     2043.20     2280.64     28.60 o
  -1   0   1       43.47       85.32     12.90 o
   1   0   1       37.00       85.02     10.88 o
   2   0   1      692.02      804.72     14.52 o
   3   0   1     2114.19     2150.95     40.16 o
   4   0   1     9189.58     9683.44     54.33 o
   5   0   1    11267.78    11942.54    275.04 o
   6   0   1    18261.06    18534.84    312.32 o
   7   0   1     2356.23     2344.53     36.43 o
   8   0   1     3202.15     3227.47     64.26 o
   9   0   1     2986.32     3046.86     62.38 o
  10   0   1     2264.08     2295.42     15.25 o
  11   0   1     1193.95     1197.98     13.53 o
  12   0   1      454.64      401.52     52.63 o
  13   0   1      277.56      275.44     28.53 o
  14   0   1      177.06      176.61     34.41 o
  15   0   1       53.95       65.25     18.73 o
 -15   1   1       71.87       51.57     18.42 o
 -14   1   1        2.19       -5.82     19.91 o
 -13   1   1       54.62       55.33      9.05 o
 -12   1   1       11.65       -1.69     19.22 o
 -11   1   1        2.44       54.10     14.75 o
 -10   1   1       53.55       23.80     11.38 o
  -9   1   1       97.31      108.31     11.22 o
  -8   1   1      123.98      102.49      9.47 o
  -7   1   1      224.92      215.55     11.06 o
  -6   1   1     4940.14     5340.26     31.75 o
  -5   1   1    10928.54    10559.01     27.59 o
  -4   1   1     2242.40     2169.14     15.84 o
  -3   1   1    16403.59    15129.90    925.38 o
  -2   1   1    18856.03    17433.19    698.15 o
  -1   1   1    40094.39    27090.61    106.67 o
   0   1   1    11139.85     9791.23    344.24 o
   1   1   1    20283.35    17286.41    375.13 o
   2   1   1      223.33      361.35     35.62 o
   3   1   1    15235.43    14759.05     35.95 o
   4   1   1    22008.81    21079.16     45.89 o
   5   1   1     6858.97     6903.62     86.57 o
   6   1   1     2650.95     2662.60     15.01 o
   7   1   1      499.49      518.36     10.31 o
   8   1   1      692.90      726.37     16.91 o
   9   1   1       46.53       65.85      9.64 o
  10   1   1       27.36       47.06     11.70 o
  11   1   1      421.52      393.27     15.13 o
  12   1   1      127.12      111.55      9.16 o
  13   1   1       87.14       94.05     19.98 o
  14   1   1       82.38       62.95      8.38 o
  15   1   1       93.20       77.82     38.64 o
 -15   2   1      119.41       91.46     14.01 o
 -14   2   1      111.59       86.77      9.21 o
 -13   2   1      147.34      136.89     11.04 o
 -12   2   1      394.39      376.51     11.69 o
 -11   2   1      859.31      849.47     13.03 o
 -10   2   1     2610.79     2469.71    103.04 o
  -9   2   1      355.83      361.64     13.22 o
  -8   2   1      910.43      871.96     29.38 o
  -7   2   1      806.92      886.75     12.68 o
  -6   2   1     2240.12     2390.12     55.24 o
  -5   2   1     7104.62     7332.11    337.49 o
  -4   2   1      156.84      169.81     13.36 o
  -3   2   1      438.56      472.26     19.29 o
  -2   2   1      966.80     1120.14     23.76 o
   0   2   1     1692.79     1826.52    110.93 o
   1   2   1     4495.99     4365.63    150.41 o
   2   2   1    10642.66    10952.83    173.50 o
   3   2   1      147.55      204.97      9.89 o
   4   2   1    12929.83    13296.26     74.22 o
   5   2   1    11857.24    12494.74    130.38 o
   6   2   1     7749.38     8273.19     43.79 o
   7   2   1     3685.23     3820.87    130.23 o
   8   2   1     2851.99     3008.52     64.20 o
   9   2   1     3267.21     3422.74     66.12 o
  10   2   1     2454.76     2449.16     96.37 o
  11   2   1      934.07      911.75     18.97 o
  12   2   1      175.61      172.00      9.47 o
  13   2   1      226.77      234.68     31.77 o
  14   2   1       57.20       74.28     19.20 o
  15   2   1       61.52       55.29     12.62 o
 -15   3   1       24.98        8.91     11.24 o
 -14   3   1        3.37        9.84     10.98 o
 -13   3   1        0.10       25.12     10.92 o
 -12   3   1       53.43       68.67      8.91 o
 -11   3   1      191.34      211.79     28.48 o
 -10   3   1      509.90      537.81     10.71 o
  -9   3   1      752.22      802.32     12.54 o
  -8   3   1      314.94      346.75     20.68 o
  -7   3   1     4388.10     4484.14    244.63 o
  -6   3   1     1751.64     1577.03     65.54 o
  -5   3   1    15931.55    15197.89   1271.91 o
  -4   3   1     2951.60     2784.93    199.50 o
  -3   3   1     6180.22     6155.41     38.11 o
  -1   3   1    23262.59    18262.76    897.14 o
   0   3   1     1619.61     1475.44    119.95 o
   1   3   1      151.59      184.44      9.38 o
   2   3   1     7777.21     8251.79     26.95 o
   3   3   1     1263.79     1382.43     38.37 o
   4   3   1      727.02      737.13     10.92 o
   5   3   1      417.02      546.89     86.71 o
   6   3   1      296.67      317.37     12.19 o
   7   3   1      166.12      213.73     20.39 o
   8   3   1       94.41      138.16     40.43 o
   9   3   1      207.02      213.60     11.83 o
  10   3   1      272.80      264.77     12.14 o
  11   3   1      242.41      205.14     10.50 o
  12   3   1      304.90      301.34     30.05 o
  13   3   1      181.98      148.54     10.11 o
  14   3   1      220.43      177.06      9.89 o
 -15   4   1      161.56      161.96     16.67 o
 -14   4   1      190.82      188.02     27.72 o
 -13   4   1       91.16       60.29      8.96 o
 -12   4   1      784.84      807.56     56.32 o
 -11   4   1     1109.04     1122.89     14.30 o
 -10   4   1     1644.15     1732.11     62.74 o
  -9   4   1      682.28      697.54     54.73 o
  -8   4   1      580.72      550.16     26.23 o
  -7   4   1     1164.47     1235.03     85.97 o
  -6   4   1      757.43      802.17     85.28 o
  -5   4   1      250.26      254.01     28.24 o
  -4   4   1      167.65      191.40     15.19 o
  -3   4   1      269.53      249.40     14.83 o
  -2   4   1    14256.71    13790.33     56.12 o
  -1   4   1     3602.57     3588.86    109.13 o
   0   4   1    20861.18    18514.72    130.12 o
   1   4   1      130.24      206.80     15.55 o
   2   4   1     3525.27     3446.70     45.45 o
   3   4   1     5215.58     5208.43     19.22 o
   4   4   1    10588.07    11325.62    123.43 o
   5   4   1     3888.41     3855.59     16.20 o
   6   4   1     1080.28     1170.84     11.06 o
   7   4   1     1443.95     1480.17     11.86 o
   8   4   1      868.73      916.55     27.41 o
   9   4   1     1691.81     1760.52     34.50 o
  10   4   1      522.13      527.57     17.48 o
  11   4   1      241.62      235.93     23.56 o
  12   4   1       18.91       26.44     15.91 o
  13   4   1       59.01       55.11     11.22 o
  14   4   1       14.17       56.31     18.89 o
 -15   5   1        0.56        9.83     11.15 o
 -14   5   1        0.50       30.82     26.56 o
 -13   5   1       12.41       26.43     12.62 o
 -12   5   1      161.12      185.96     26.43 o
 -11   5   1      676.69      741.44     26.52 o
 -10   5   1      655.14      689.31     21.75 o
  -9   5   1     1600.80     1690.01    107.87 o
  -8   5   1     1834.83     1836.21    121.95 o
  -7   5   1    11282.41    10917.28    971.14 o
  -6   5   1    11033.57    10112.80    950.33 o
  -5   5   1    13132.81    11649.66     44.73 o
  -4   5   1     6186.96     5237.88     33.34 o
  -3   5   1     9792.96     8008.13     39.23 o
  -2   5   1    15672.17    15369.34     55.58 o
  -1   5   1    16122.73    15147.45    223.16 o
   0   5   1    13725.51    12986.94     83.37 o
   1   5   1     5043.35     5138.21     50.95 o
   2   5   1      786.89      728.32     20.78 o
   3   5   1      724.63      827.86     10.10 o
   4   5   1      413.52      422.99     10.48 o
   5   5   1      396.50      433.97     10.44 o
   6   5   1       14.23       29.21     12.95 o
   7   5   1       44.71       49.92     15.57 o
   8   5   1      660.37      657.55     24.25 o
   9   5   1      222.98      213.25     28.30 o
  10   5   1      978.64      916.11     12.91 o
  11   5   1      171.61      160.34      9.32 o
  12   5   1      268.18      252.04     27.03 o
  13   5   1       99.82      104.36     11.55 o
  14   5   1      220.37      174.53      9.78 o
 -15   6   1       61.98       49.16     11.23 o
 -14   6   1       91.11       79.14     19.17 o
 -13   6   1       63.88       75.55     11.13 o
 -12   6   1      202.58      177.64     21.82 o
 -11   6   1      187.47      216.87     30.36 o
 -10   6   1      259.04      261.71     26.05 o
  -9   6   1      244.89      211.05      9.82 o
  -8   6   1      204.17      215.42     11.35 o
  -7   6   1       48.42       54.35     15.40 o
  -6   6   1       25.07       16.45     15.30 o
  -5   6   1       36.99       23.69     15.19 o
  -4   6   1     1897.10     1623.78     21.52 o
  -3   6   1     2873.77     3063.77     27.95 o
  -2   6   1     8971.24     9167.07     42.81 o
  -1   6   1    13830.04    13400.81    772.64 o
   0   6   1    24337.10    22875.69    191.27 o
   1   6   1     8077.26     8444.24     24.81 o
   2   6   1    13221.56    13172.45     28.47 o
   3   6   1    23834.49    22330.57    150.83 o
   4   6   1    10513.15    10234.41     38.69 o
   5   6   1     8306.13     8572.43    178.09 o
   6   6   1      633.34      646.80     13.61 o
   7   6   1     1482.51     1545.05     20.99 o
   8   6   1     1210.30     1205.79     26.04 o
   9   6   1     1567.04     1632.91     89.99 o
  10   6   1       68.47       91.02     26.42 o
  11   6   1       51.61       31.27     10.09 o
  12   6   1        6.74        4.94     11.28 o
  13   6   1        0.03       19.67      7.67 o
  14   6   1        1.58       26.55      9.14 o
 -15   7   1       10.02       35.40     15.15 o
 -14   7   1        8.33        6.01     15.82 o
 -13   7   1       49.63       47.21      9.11 o
 -12   7   1      192.46      196.99     11.80 o
 -11   7   1      684.55      658.08     17.54 o
 -10   7   1      272.53      288.09     15.87 o
  -9   7   1      295.61      298.22     15.91 o
  -8   7   1     1218.08     1027.06     19.02 o
  -7   7   1     3284.32     2809.02     24.63 o
  -6   7   1     6364.76     5539.27     32.18 o
  -5   7   1     2173.95     1890.43     22.49 o
  -4   7   1     3118.64     3014.93    409.19 o
  -3   7   1     2029.15     2123.23     24.30 o
  -2   7   1     4842.35     5233.25     32.29 o
  -1   7   1     1951.97     1966.21    105.32 o
   0   7   1     2585.93     2675.83     15.68 o
   1   7   1     1025.92     1267.95     14.81 o
   2   7   1      296.05      323.78     12.01 o
   3   7   1     1174.81     1336.00     10.84 o
   4   7   1      298.01      328.82     24.10 o
   5   7   1     1396.12     1576.67     34.95 o
   6   7   1     1124.50     1212.83     13.16 o
   7   7   1      868.21      909.01     51.13 o
   8   7   1     1390.61     1450.71     13.58 o
   9   7   1     1345.46     1302.00     41.89 o
  10   7   1     1098.66     1029.10     56.50 o
  11   7   1      207.11      186.09      9.50 o
  12   7   1      479.14      464.51     12.01 o
  13   7   1      195.31      146.23     32.27 o
 -15   8   1       17.25        6.15     15.69 o
 -14   8   1       36.39       41.66     15.48 o
 -13   8   1       29.07       46.36     15.30 o
 -12   8   1        9.73       30.48     15.01 o
 -11   8   1       35.71       16.60     15.33 o
 -10   8   1        6.39       15.33     14.72 o
  -9   8   1       31.73       28.06     14.75 o
  -8   8   1      471.52      395.09     16.31 o
  -7   8   1        7.36       49.97     17.39 o
  -6   8   1      559.34      456.92     16.53 o
  -5   8   1      130.83      112.70     18.71 o
  -4   8   1      950.05      903.59    105.41 o
  -3   8   1      822.83      862.06     19.13 o
  -2   8   1     7728.62     7708.54     33.95 o
  -1   8   1     7510.39     7567.70    448.62 o
   0   8   1     2447.12     2621.93     32.53 o
   1   8   1     4666.32     5099.19     26.27 o
   2   8   1     3449.98     3531.79     67.67 o
   3   8   1     8600.52     8941.13     59.56 o
   4   8   1     4676.27     4995.37     56.20 o
   5   8   1     2258.77     2370.35     41.86 o
   6   8   1      490.17      454.59     17.94 o
   7   8   1      427.88      439.40     35.55 o
   8   8   1      274.98      316.92      8.82 o
   9   8   1      137.19      186.77     16.16 o
  10   8   1        8.32       22.99     20.18 o
  11   8   1        8.56       12.94     16.67 o
  12   8   1        1.31        0.80     19.76 o
  13   8   1       20.47        6.01     27.28 o
 -14   9   1       61.37       29.25     15.66 o
 -13   9   1      207.26      197.36     16.53 o
 -12   9   1      258.97      282.09     20.18 o
 -11   9   1      528.42      516.73     17.47 o
 -10   9   1      357.86      335.17     16.16 o
  -9   9   1      984.17      859.75     18.62 o
  -8   9   1      634.39      522.74     17.03 o
  -7   9   1     1234.03      948.03     95.99 o
  -6   9   1     1289.65     1116.74    135.66 o
  -5   9   1      738.46      681.76     85.88 o
  -4   9   1      563.37      592.05     17.61 o
  -3   9   1      234.43      305.77     16.09 o
  -2   9   1      455.04      463.22     13.02 o
  -1   9   1        9.92       76.05     20.30 o
   0   9   1      186.47      203.77     11.38 o
   1   9   1      327.22      346.50      8.96 o
   2   9   1       93.40       93.06     13.99 o
   3   9   1     1719.05     1773.54     24.03 o
   4   9   1     1571.08     1615.36     37.50 o
   5   9   1      189.73      193.34     11.59 o
   6   9   1      407.37      442.92     14.19 o
   7   9   1      925.78      939.74     24.52 o
   8   9   1     2077.66     2052.07     24.26 o
   9   9   1      478.00      431.96     24.97 o
  10   9   1      414.99      393.78     20.07 o
  11   9   1      205.99      202.27     22.67 o
  12   9   1      200.31      194.14     11.39 o
 -14  10   1       10.99       -8.97     16.13 o
 -13  10   1        5.50       34.42     15.95 o
 -12  10   1        1.33       28.86     15.95 o
 -11  10   1       26.52       23.61     15.69 o
 -10  10   1      110.79      113.36     15.51 o
  -9  10   1       97.40       49.52     42.27 o
  -8  10   1      647.61      589.83    110.54 o
  -7  10   1     1189.64     1018.84    153.63 o
  -6  10   1     1236.30     1073.05    168.56 o
  -5  10   1      400.59      388.33     56.45 o
  -4  10   1     1932.00     2029.07     22.89 o
  -3  10   1     4039.66     4197.72     28.78 o
  -2  10   1     4061.25     4267.00     28.24 o
  -1  10   1     3418.67     3598.34     26.95 o
   0  10   1      631.85      602.23     16.18 o
   1  10   1     3042.79     3145.60     22.18 o
   2  10   1      966.05     1014.05     32.54 o
   3  10   1     2591.52     2693.43     77.24 o
   4  10   1      501.15      494.91     12.46 o
   5  10   1      139.16      156.51     10.23 o
   6  10   1        8.31       17.49      9.73 o
   7  10   1      128.98      143.27      7.75 o
   8  10   1        1.91       -2.26      7.94 o
   9  10   1       45.28       47.43      9.76 o
  10  10   1       13.59       -8.87      8.87 o
  11  10   1       34.96        9.14     12.57 o
  12  10   1       17.92        9.01     16.47 o
 -13  11   1      182.97      145.40     17.14 o
 -12  11   1      341.17      243.04    138.24 o
 -11  11   1      407.92      298.51     99.68 o
 -10  11   1      391.20      402.25     49.72 o
  -9  11   1      401.67      403.63     86.57 o
  -8  11   1     1124.92     1030.25    186.70 o
  -7  11   1      596.13      572.53     68.99 o
  -6  11   1      533.05      509.07    115.39 o
  -5  11   1      216.53      203.99     14.79 o
  -4  11   1      351.51      348.15     18.26 o
  -3  11   1        1.93      -11.21     17.36 o
  -2  11   1        7.02       20.66     13.53 o
  -1  11   1      612.45      636.66     13.08 o
   0  11   1       81.94       96.25     11.68 o
   1  11   1      743.43      804.21     27.37 o
   2  11   1     1672.49     1704.01     45.00 o
   3  11   1     1344.93     1401.19     50.28 o
   4  11   1     1508.25     1624.59     14.24 o
   5  11   1      499.42      529.50     10.74 o
   6  11   1     1024.32     1084.72     35.15 o
   7  11   1      301.41      337.57     21.25 o
   8  11   1      911.72      891.10     15.09 o
   9  11   1      310.94      296.56     12.65 o
  10  11   1      101.96      100.17      8.71 o
  11  11   1       51.19       69.45      8.39 o
 -13  12   1        0.23       11.65     14.03 o
 -12  12   1        6.39       14.16     12.47 o
 -11  12   1        9.22       12.94     12.55 o
 -10  12   1      210.12      203.66     34.19 o
  -9  12   1      359.39      301.80     49.97 o
  -8  12   1      722.34      656.76    112.91 o
  -7  12   1      559.74      483.27    116.20 o
  -6  12   1     1316.16     1230.91    189.10 o
  -5  12   1     1395.24     1371.73    149.63 o
  -4  12   1     1865.48     2024.51     23.69 o
  -3  12   1     3803.24     4258.60     89.05 o
  -2  12   1     2727.52     2905.10     38.00 o
  -1  12   1     3974.16     3989.70    164.58 o
   0  12   1     1132.67     1186.80     31.03 o
   1  12   1     1465.38     1560.98     17.27 o
   2  12   1      917.37      991.34     24.39 o
   3  12   1      826.10      918.67     11.66 o
   4  12   1      104.55      113.59      9.45 o
   5  12   1      147.85      173.60     11.66 o
   6  12   1        0.93       12.57     20.38 o
   7  12   1       42.38       61.59     14.79 o
   8  12   1       46.94       70.55     16.81 o
   9  12   1       88.19       77.39      7.29 o
  10  12   1       22.92        9.91      7.30 o
 -12  13   1       46.85       43.16     14.12 o
 -11  13   1       51.21       44.60     17.85 o
 -10  13   1      168.32      163.02     12.79 o
  -9  13   1       52.92       68.18     13.07 o
  -8  13   1      108.83      137.30     13.27 o
  -7  13   1       50.82       56.77     26.31 o
  -6  13   1       10.24        4.21     11.05 o
  -5  13   1        0.28       14.64     11.91 o
  -4  13   1       57.04       56.77     12.11 o
  -3  13   1      412.80      446.95     14.85 o
  -2  13   1      396.17      374.76     14.35 o
  -1  13   1      313.31      336.06     25.15 o
   0  13   1      882.64      977.90     23.22 o
   1  13   1     1313.21     1394.30     11.68 o
   2  13   1     2911.25     3111.63     25.78 o
   3  13   1     1559.14     1677.64     14.83 o
   4  13   1     1613.27     1722.14     59.43 o
   5  13   1      404.34      397.49     29.16 o
   6  13   1     1047.71     1066.61     70.39 o
   7  13   1      823.58      814.61     27.25 o
   8  13   1      369.68      397.87     10.57 o
   9  13   1      156.52      156.98     11.60 o
  10  13   1       74.96       30.43     13.40 o
 -12  14   1       28.79       30.44     13.92 o
 -11  14   1       18.29       20.65     13.66 o
 -10  14   1       59.21       48.61     13.74 o
  -9  14   1      137.86      117.35     13.64 o
  -8  14   1      240.68      197.07     27.08 o
  -7  14   1      273.29      225.54     41.64 o
  -6  14   1       67.76       68.50     13.23 o
  -5  14   1      542.63      519.28     26.84 o
  -4  14   1      236.13      245.54     12.65 o
  -3  14   1      711.48      747.59     43.50 o
  -2  14   1      169.46      158.42     16.60 o
  -1  14   1      169.86      172.31     12.01 o
   0  14   1      187.70      222.83     15.53 o
   1  14   1       82.46      101.53     20.34 o
   2  14   1      215.12      238.71     12.75 o
   3  14   1        1.80       -4.00     19.56 o
   4  14   1        2.90       -1.55     12.20 o
   5  14   1      113.22      108.31     19.67 o
   6  14   1       24.91       85.59     39.34 o
   7  14   1      219.63      193.48     10.06 o
   8  14   1       59.96       97.50     11.38 o
   9  14   1      171.32      142.00     13.83 o
 -11  15   1        4.36       -0.27     15.95 o
 -10  15   1        0.78       -6.33     13.48 o
  -9  15   1       10.92       22.52     13.46 o
  -8  15   1        3.73       16.00     13.27 o
  -7  15   1        2.02        3.48     12.74 o
  -6  15   1        1.10        8.55     10.81 o
  -5  15   1      106.25       90.10     11.29 o
  -4  15   1      150.45      145.34     17.79 o
  -3  15   1      227.88      206.60     12.83 o
  -2  15   1      415.69      362.94     17.39 o
  -1  15   1       58.09       40.14     48.17 o
   0  15   1      394.49      394.67     12.23 o
   1  15   1      135.35      157.54     28.28 o
   2  15   1      911.04      951.09     23.81 o
   3  15   1      243.91      248.70      9.92 o
   4  15   1      364.16      342.78     10.03 o
   5  15   1      223.98      203.61     48.83 o
   6  15   1      178.77      171.16      8.51 o
   7  15   1      146.16      156.38     11.67 o
   8  15   1       51.60       62.42     20.54 o
 -10  16   1       82.28       70.96     16.48 o
  -9  16   1      167.67      138.36     15.47 o
  -8  16   1      114.43       94.83     10.99 o
  -7  16   1      230.43      214.66     15.60 o
  -6  16   1      119.69      110.91     14.52 o
  -5  16   1      159.43      152.78     14.35 o
  -4  16   1      113.60      112.64     13.83 o
  -3  16   1      122.42      118.68     16.60 o
  -2  16   1       51.00       33.99     16.45 o
  -1  16   1        3.78      -16.06     16.06 o
   0  16   1        0.81      -13.80     17.75 o
   1  16   1        2.39      -11.44     11.44 o
   2  16   1       11.39       22.54     13.72 o
   3  16   1       13.90       22.96     11.37 o
   4  16   1        2.69       17.48     21.86 o
   5  16   1       98.04       83.99      9.50 o
   6  16   1       44.98       82.51     17.85 o
   7  16   1      123.68       93.50      9.71 o
  -9  17   1        7.43       11.33     11.83 o
  -8  17   1        3.20        7.95     10.79 o
  -7  17   1       20.41        6.22     10.50 o
  -6  17   1       61.31       52.15     10.23 o
  -5  17   1      153.23      146.09     10.69 o
  -4  17   1      454.40      425.68     18.98 o
  -3  17   1      280.94      251.10     17.21 o
  -2  17   1      260.24      229.58     17.32 o
  -1  17   1      187.83      195.74     17.10 o
   0  17   1      306.27      293.52     14.81 o
   1  17   1      325.65      303.26     18.73 o
   2  17   1      260.74      254.44     14.92 o
   3  17   1      206.77      154.37      9.63 o
   4  17   1       31.73       28.96     36.74 o
   5  17   1       69.15       52.16     11.16 o
  -7  18   1       59.93       53.45     10.93 o
  -6  18   1       65.61       64.81     10.97 o
  -5  18   1       57.55       52.46     10.07 o
  -4  18   1       53.53       42.16     17.57 o
  -3  18   1       17.26       54.02     17.03 o
  -2  18   1        0.55       -9.73     16.81 o
  -1  18   1        0.39       42.02     16.53 o
   0  18   1       16.65       11.71     27.90 o
   1  18   1       53.07       76.36     20.21 o
   2  18   1        9.68       39.35     52.05 o
   3  18   1       70.16       81.11     11.76 o
   4  18   1       44.04       32.59     10.50 o
  -5  19   1       75.40       57.56     13.03 o
  -4  19   1      147.70      114.47     14.43 o
  -3  19   1      170.43      151.15     20.97 o
  -2  19   1      139.25      111.59     17.36 o
  -1  19   1      125.18       90.26     17.14 o
   0  19   1      138.54      108.12     17.03 o
   1  19   1      221.61      172.03     17.39 o
  -2 -19   2       94.35       86.13     16.34 o
  -1 -19   2      111.34       82.90     13.28 o
   0 -19   2       90.86       28.46     29.16 o
   1 -19   2       41.05       29.90     16.78 o
   2 -19   2        7.43        7.59     20.43 o
   3 -19   2        0.12       -2.17     20.65 o
   4 -19   2        4.46       12.12     15.04 o
   5 -19   2        2.13       20.76     23.87 o
  -5 -18   2        1.84       32.87     11.61 o
  -4 -18   2       15.44       23.74     12.51 o
  -3 -18   2      155.29      129.31     27.97 o
  -2 -18   2      192.58      176.43     12.05 o
  -1 -18   2      226.75      219.65     12.21 o
   0 -18   2      126.41      100.65     11.94 o
   1 -18   2      280.52      251.06     17.94 o
   2 -18   2      197.95      186.80     21.01 o
   3 -18   2      410.66      354.81     19.24 o
   4 -18   2      283.29      200.74     13.79 o
   5 -18   2      182.22      175.74     21.91 o
   6 -18   2      132.57      105.99     17.75 o
   7 -18   2       36.00       23.65     21.05 o
  -6 -17   2      204.12      174.67     25.82 o
  -5 -17   2       50.97       54.90     11.20 o
  -4 -17   2       82.04       94.06     22.35 o
  -3 -17   2       54.18       67.12     14.10 o
  -2 -17   2       64.32       60.34     11.46 o
  -1 -17   2       22.48       42.52     11.34 o
   0 -17   2       12.18       15.50     11.25 o
   1 -17   2        8.52       21.88     15.84 o
   2 -17   2        5.05       -2.93     19.49 o
   3 -17   2        7.22       13.54     15.56 o
   4 -17   2       61.29       61.48     11.43 o
   5 -17   2       40.24       37.21     20.79 o
   6 -17   2       92.94       76.70     17.54 o
   7 -17   2       43.11       34.93     20.61 o
   8 -17   2      141.96      144.39     17.43 o
   9 -17   2       71.14       81.58     17.65 o
  -7 -16   2       32.48       58.26     15.86 o
  -6 -16   2       37.31       19.44      9.76 o
  -5 -16   2      169.01      161.31      9.45 o
  -4 -16   2       41.89       40.58     12.96 o
  -3 -16   2      202.63      201.60      9.74 o
  -2 -16   2      268.65      279.11     12.91 o
  -1 -16   2      708.10      706.53     34.41 o
   0 -16   2      239.91      206.68     11.80 o
   1 -16   2      275.81      175.16    118.91 o
   2 -16   2      164.61      154.98     16.85 o
   3 -16   2      301.79      258.97     13.64 o
   4 -16   2      294.54      246.22     16.44 o
   5 -16   2       94.71       75.26     12.49 o
   6 -16   2       84.35       77.42     16.81 o
   7 -16   2       19.89       21.70     16.78 o
   8 -16   2        9.25       47.30     16.53 o
   9 -16   2       18.89        4.05     16.56 o
  10 -16   2        3.77      -15.77     16.85 o
  -9 -15   2       61.68       70.10     11.45 o
  -8 -15   2      219.35      222.86     15.75 o
  -7 -15   2      198.53      159.18     17.99 o
  -6 -15   2      354.97      302.15     20.21 o
  -5 -15   2      203.75      226.84     11.93 o
  -4 -15   2       36.53       23.80     10.56 o
  -3 -15   2       16.47       15.73      9.44 o
  -2 -15   2        7.15        7.26      8.37 o
  -1 -15   2       85.13       98.38     11.82 o
   0 -15   2       16.39        8.34     11.24 o
   1 -15   2       30.69       41.40     11.11 o
   2 -15   2      228.94      234.31     14.02 o
   3 -15   2      259.22      263.38     12.62 o
   4 -15   2      195.46      182.77     11.84 o
   5 -15   2       99.70      109.79     13.68 o
   6 -15   2      100.61      133.50     16.96 o
   7 -15   2      117.86      140.16     17.00 o
   8 -15   2      143.08      169.05     16.56 o
   9 -15   2      161.19      161.38     16.96 o
  10 -15   2       38.64       41.95     16.34 o
  11 -15   2       57.05       49.32     11.86 o
 -10 -14   2       16.74       25.42     11.64 o
  -9 -14   2       63.21       69.53     14.39 o
  -8 -14   2      144.85      154.91      9.77 o
  -7 -14   2      591.45      636.40     56.50 o
  -6 -14   2      390.55      391.13     10.42 o
  -5 -14   2      738.98      803.11     12.76 o
  -4 -14   2      875.30      896.40     13.12 o
  -3 -14   2     1696.01     1783.85     52.27 o
  -2 -14   2     1672.87     1814.56     23.12 o
  -1 -14   2     1676.11     1686.72     36.21 o
   0 -14   2     1304.74     1362.23     68.98 o
   1 -14   2     1011.89     1035.71     91.12 o
   2 -14   2     1587.09     1572.32     43.99 o
   3 -14   2      404.70      379.56     13.79 o
   4 -14   2      465.11      428.46     26.43 o
   5 -14   2       70.37       77.07     16.07 o
   6 -14   2        5.58      -16.96     16.96 o
   7 -14   2        0.43       15.73     11.61 o
   8 -14   2        0.04       25.24     11.54 o
   9 -14   2        7.70       34.14     16.24 o
  10 -14   2        7.61       16.20     15.98 o
  11 -14   2       17.13       19.02     16.16 o
 -10 -13   2      109.76       91.22      9.08 o
  -9 -13   2       75.16       87.35      8.05 o
  -8 -13   2      173.34      177.39      9.28 o
  -7 -13   2      292.60      275.14     10.24 o
  -6 -13   2       61.07       70.30     11.62 o
  -5 -13   2       43.95       50.61     13.54 o
  -4 -13   2       20.23       19.70     13.42 o
  -3 -13   2        4.78       14.96     26.25 o
  -2 -13   2      481.79      539.20     28.37 o
  -1 -13   2       88.55      106.96     12.35 o
   0 -13   2      720.33      775.99     31.82 o
   1 -13   2      513.00      531.24     33.86 o
   2 -13   2     1716.75     1804.53     29.60 o
   3 -13   2     2354.37     2534.85    108.16 o
   4 -13   2     2374.56     2275.86    187.55 o
   5 -13   2      988.80     1035.47     84.24 o
   6 -13   2      606.37      684.48     19.09 o
   7 -13   2      930.19     1091.72     20.43 o
   8 -13   2      520.41      510.80     14.07 o
   9 -13   2      390.48      372.63     13.49 o
 -11 -12   2       57.84       84.49     16.85 o
 -10 -12   2       19.16        6.93      9.43 o
  -9 -12   2      242.78      241.70     23.46 o
  -8 -12   2      319.22      337.85     15.77 o
  -7 -12   2     1093.89     1128.61     53.25 o
  -6 -12   2      772.67      720.12     32.42 o
  -5 -12   2      843.10      815.90     39.31 o
  -4 -12   2      731.98      753.91     60.26 o
  -3 -12   2     2499.59     2667.77    113.04 o
  -2 -12   2     2185.24     2270.75     60.17 o
  -1 -12   2     2046.26     2112.46     51.56 o
   0 -12   2     2555.22     2736.38     30.75 o
   1 -12   2      625.17      617.82     23.93 o
   2 -12   2      935.59      999.13     17.00 o
   3 -12   2      471.39      485.04     19.22 o
   4 -12   2      353.45      335.73     41.49 o
   5 -12   2        1.01        1.68     12.54 o
   6 -12   2       20.26       -1.37     12.19 o
 -12 -11   2      144.26      104.25      9.48 o
 -11 -11   2       40.54       72.00     15.57 o
 -10 -11   2       44.83       33.68      9.56 o
  -9 -11   2       70.70       69.48     10.28 o
  -8 -11   2      112.15      120.68     12.81 o
  -7 -11   2       59.20       93.97     30.19 o
  -6 -11   2        7.38        0.71     16.44 o
  -5 -11   2       11.83       29.15     10.13 o
  -4 -11   2      862.84      973.11     29.33 o
  -3 -11   2      291.35      284.77     30.77 o
  -2 -11   2      655.41      672.11     40.03 o
  -1 -11   2      358.86      362.57     26.02 o
   0 -11   2     1132.00     1122.52     81.66 o
   1 -11   2      754.63      762.08     13.82 o
   2 -11   2     4844.57     5244.02   1308.65 o
   3 -11   2     3007.76     3290.19    139.65 o
   4 -11   2     2598.58     2732.22    249.47 o
   5 -11   2     1716.75     1823.70    107.05 o
   6 -11   2     1024.01     1038.34     34.98 o
   8 -11   2     1084.44     1093.39     36.62 o
   9 -11   2      621.98      627.71     32.87 o
  10 -11   2       98.65      103.45     17.64 o
  11 -11   2       49.13       46.09     17.60 o
  12 -11   2       42.86       51.17     15.42 o
  13 -11   2        3.27       -2.20     13.05 o
 -12 -10   2       59.66       43.76     22.74 o
 -11 -10   2      371.33      309.19      9.89 o
 -10 -10   2      160.09      145.37      9.26 o
  -9 -10   2      594.82      596.74     11.19 o
  -8 -10   2     1076.48      996.15     54.17 o
  -7 -10   2     1399.67     1289.90     80.61 o
  -6 -10   2      795.74      699.88     35.88 o
  -5 -10   2      991.47     1016.74     78.48 o
  -4 -10   2     1579.46     1612.97     35.04 o
  -3 -10   2     1766.48     1839.05     42.34 o
  -2 -10   2     2468.24     2380.81     98.41 o
  -1 -10   2      122.18      139.40     11.07 o
   0 -10   2      393.53      396.35     23.51 o
   1 -10   2      147.20      146.76      9.76 o
   2 -10   2      215.15      175.63     55.10 o
   3 -10   2       62.67      120.31     34.23 o
   4 -10   2       12.11       26.29      8.85 o
   5 -10   2       18.65       26.37     18.33 o
   6 -10   2      412.85      479.35     23.30 o
   7 -10   2      769.58      882.74     33.16 o
   8 -10   2      641.64      701.45     21.08 o
   9 -10   2      547.02      608.10     39.04 o
  10 -10   2      328.46      228.89    161.56 o
  11 -10   2      311.76      345.04     22.02 o
  12 -10   2      369.08      350.50     22.24 o
  13 -10   2       99.11      109.20     20.58 o
 -13  -9   2       77.55       59.79     21.26 o
 -12  -9   2      128.14      131.47     11.61 o
 -11  -9   2       77.88       94.85     31.46 o
 -10  -9   2       19.54       13.13     19.13 o
  -9  -9   2       46.48       47.55     11.46 o
  -8  -9   2      185.16      212.51      9.16 o
  -7  -9   2       65.08       91.54     23.61 o
  -6  -9   2      792.48      758.53     52.76 o
  -5  -9   2      223.04      196.61     15.40 o
  -4  -9   2     1902.85     1937.29     98.11 o
  -3  -9   2     3113.33     3182.16     90.12 o
  -2  -9   2     4434.63     4211.21    141.44 o
  -1  -9   2     1901.71     1953.79     64.20 o
   0  -9   2     2514.29     2599.90     97.86 o
   1  -9   2     3866.53     4134.77    123.52 o
   2  -9   2     2967.13     3042.78    772.60 o
   3  -9   2     3831.64     4078.15    190.91 o
   4  -9   2      601.20      554.44     47.84 o
   5  -9   2     1000.65     1053.50     48.47 o
   6  -9   2      854.34      944.79     58.85 o
   7  -9   2     1201.66     1311.10     91.45 o
   8  -9   2      360.54      374.37     25.46 o
   9  -9   2      141.79      129.85     20.07 o
  10  -9   2       32.85       27.41     19.35 o
  11  -9   2        2.26       -0.18     15.91 o
  12  -9   2        0.10       12.33     16.16 o
  13  -9   2        1.85        8.90     19.56 o
  14  -9   2        1.91       -5.42     19.56 o
 -13  -8   2      334.68      330.79     12.22 o
 -12  -8   2      186.95      172.64      8.43 o
 -11  -8   2      327.88      315.41     18.42 o
 -10  -8   2      653.53      646.83     25.48 o
  -9  -8   2     3050.22     3103.83     69.43 o
  -8  -8   2     2590.41     2649.42    126.60 o
  -7  -8   2     2752.95     2653.25     40.54 o
  -6  -8   2     1212.66     1264.48     81.09 o
  -5  -8   2     2353.84     2422.94    190.02 o
  -4  -8   2     5019.33     5124.17    381.91 o
  -3  -8   2      857.47      762.90     26.14 o
  -2  -8   2     3614.25     3690.37     66.16 o
  -1  -8   2       82.82      105.73      9.36 o
   0  -8   2       71.19      100.32      9.73 o
   1  -8   2     1155.24     1222.69     35.70 o
   2  -8   2      281.38      346.22     14.38 o
   3  -8   2     1519.34     1738.03    146.59 o
   4  -8   2     1015.77      982.93     59.00 o
   5  -8   2      563.66      648.40     32.06 o
   6  -8   2     1524.54     1691.14     25.29 o
   7  -8   2     2480.07     2534.20     33.45 o
   8  -8   2     1655.72     1632.03     27.74 o
   9  -8   2      672.88      597.62     18.80 o
  10  -8   2      789.58      800.30     22.38 o
  11  -8   2      235.23      220.76     20.72 o
  12  -8   2      254.68      272.29     21.12 o
  13  -8   2      142.17      110.00     16.67 o
  14  -8   2       25.62       21.26     16.02 o
 -14  -7   2       45.48       47.55     23.40 o
 -13  -7   2       75.42       72.15     30.03 o
 -12  -7   2        0.72       24.27      8.79 o
 -11  -7   2        2.21        4.67     10.61 o
 -10  -7   2      133.51      134.26     13.31 o
  -9  -7   2       57.46       33.08      9.36 o
  -8  -7   2      805.65      820.41     23.52 o
  -7  -7   2      747.74      709.53     21.41 o
  -6  -7   2     1384.54     1426.08    114.39 o
  -5  -7   2     4592.35     4778.04     17.79 o
  -4  -7   2     9500.84     9525.06    808.88 o
  -3  -7   2    15641.70    14680.38    971.42 o
  -2  -7   2    10781.49    10711.04    422.88 o
  -1  -7   2    12238.40    11941.49    622.90 o
   0  -7   2     8556.04     8937.97    240.01 o
   2  -7   2     8742.50     9500.50    398.11 o
   3  -7   2     7184.56     6066.93     59.16 o
   4  -7   2     1534.89     1627.89    122.01 o
   5  -7   2     1210.95     1066.65    602.83 o
   6  -7   2     1262.36     1386.07     28.46 o
   7  -7   2      720.88      723.53     24.59 o
   8  -7   2      472.47      455.17     18.60 o
   9  -7   2       48.76       75.87     12.56 o
  10  -7   2       14.76       26.80     11.35 o
  11  -7   2       24.68       38.51     11.45 o
  12  -7   2       41.44       32.96     11.70 o
  13  -7   2      114.26       93.06     14.50 o
  14  -7   2       18.76       -2.73     12.41 o
 -14  -6   2      106.21      116.10     12.89 o
 -13  -6   2      312.54      287.47     12.67 o
 -12  -6   2      195.86      180.51      9.34 o
 -11  -6   2      334.81      337.31     11.64 o
 -10  -6   2      481.74      481.83     21.93 o
  -9  -6   2     1881.71     1852.00     44.41 o
  -8  -6   2     1431.91     1460.22    120.03 o
  -7  -6   2     1074.05     1051.28     24.43 o
  -6  -6   2     1510.73     1599.40     11.83 o
  -5  -6   2       51.20       56.62     16.06 o
  -4  -6   2     2067.55     2201.81     36.07 o
  -3  -6   2      268.61      294.73     24.92 o
  -2  -6   2      980.10     1123.62     68.18 o
  -1  -6   2     1661.06     1631.70    105.79 o
   0  -6   2      701.32      742.13     11.59 o
   1  -6   2     4860.53     5298.02    224.47 o
   2  -6   2    17487.62    20298.05     58.72 o
   3  -6   2      356.45      278.21     22.02 o
   4  -6   2    11227.64      149.89     21.08 o
   5  -6   2     7677.48     8082.91     55.43 o
   6  -6   2    12625.10    13012.41    131.61 o
   7  -6   2     2752.79     2762.42     37.21 o
   8  -6   2     6446.46     6195.44    136.32 o
   9  -6   2     1570.57     1609.16     34.89 o
  10  -6   2     1451.20     1514.34     22.71 o
  11  -6   2      858.31      910.59     14.11 o
  12  -6   2      220.92      233.54     12.37 o
  13  -6   2      163.61      156.40     11.63 o
  14  -6   2       32.68       44.44     11.60 o
  15  -6   2        5.49       10.56     16.02 o
 -14  -5   2        6.47        9.87      7.90 o
 -13  -5   2        4.51        6.02     30.99 o
 -12  -5   2       16.66       27.89     11.63 o
 -11  -5   2       17.57       12.17     10.51 o
 -10  -5   2      312.25      369.54     17.75 o
  -9  -5   2     1396.89     1359.32     17.75 o
  -8  -5   2       94.36       83.41      8.99 o
  -7  -5   2      533.52      532.14     11.77 o
  -6  -5   2      741.70      815.83     35.82 o
  -5  -5   2     7562.70     8340.21    277.40 o
  -4  -5   2     6582.67     6753.23    144.93 o
  -3  -5   2     9882.58     9589.99    198.74 o
  -2  -5   2     2363.35     2204.58    196.10 o
  -1  -5   2    12821.62    12405.53    731.59 o
   0  -5   2     2830.45     3087.25     24.32 o
   2  -5   2     6954.75     7720.94     38.51 o
   3  -5   2     2947.57     3317.35    409.46 o
   4  -5   2      245.49      316.30     24.34 o
   5  -5   2     1237.57     1507.63     19.84 o
   6  -5   2      324.62      332.75     14.48 o
   7  -5   2        9.00       13.75     12.98 o
   8  -5   2      350.01      363.27     12.53 o
   9  -5   2      158.77      168.10     11.81 o
  10  -5   2       81.23       90.01     12.46 o
  11  -5   2      534.01      527.32     20.38 o
  12  -5   2      139.25      148.49     13.72 o
  13  -5   2      273.64      233.49     14.39 o
  14  -5   2      114.10       95.31     11.70 o
  15  -5   2      101.17       97.68     11.79 o
 -15  -4   2      181.83      164.28      9.87 o
 -14  -4   2      361.23      263.87     22.58 o
 -13  -4   2      281.48      234.66      8.55 o
 -12  -4   2      152.84      144.56     20.85 o
 -11  -4   2      180.76      166.54     15.42 o
 -10  -4   2     1233.24     1251.79     60.24 o
  -9  -4   2      470.24      469.90     11.81 o
  -8  -4   2     2725.46     2706.91     13.87 o
  -7  -4   2      202.56      241.52     46.41 o
  -6  -4   2      826.66      906.10     21.26 o
  -5  -4   2      261.37      303.87     25.22 o
  -4  -4   2      662.23      723.29     10.98 o
  -3  -4   2     1101.08     1227.21     51.24 o
  -2  -4   2     2704.80     2559.55    294.95 o
  -1  -4   2      353.17      453.65     45.37 o
   0  -4   2    18398.15    18767.45     70.59 o
   1  -4   2      233.10      282.96     13.48 o
   3  -4   2     1586.12     1660.95     76.44 o
   4  -4   2     4566.96     4918.31     72.66 o
   5  -4   2     3190.53     3583.10    103.67 o
   6  -4   2    11439.81    11438.17    185.56 o
   7  -4   2     5133.33     4997.81    176.12 o
   8  -4   2     1156.37     1163.14     30.54 o
   9  -4   2     1950.97     1970.39     61.58 o
  10  -4   2     1168.41     1263.98     25.71 o
  11  -4   2      852.62      860.09     41.87 o
  12  -4   2      171.50      148.21     11.85 o
  13  -4   2        9.22       18.32     20.36 o
  14  -4   2       21.21       24.23     20.34 o
  15  -4   2        4.57       43.88     11.41 o
 -15  -3   2        4.11       12.05     11.41 o
 -14  -3   2       23.74        8.84      8.11 o
 -13  -3   2       62.79      105.05     23.18 o
 -12  -3   2      239.84      268.80     18.53 o
 -11  -3   2      342.43      385.17     11.84 o
 -10  -3   2      961.55     1043.52     50.28 o
  -9  -3   2     2121.74     2061.17    108.77 o
  -8  -3   2     2840.23     2760.46     92.19 o
  -7  -3   2     2349.99     2354.35    155.56 o
  -6  -3   2     3256.49     3433.30    112.10 o
  -5  -3   2    13830.73    13847.34    546.49 o
  -4  -3   2    15505.37    15148.15    320.69 o
  -3  -3   2    15806.36    14946.72    354.21 o
  -2  -3   2      838.03     1089.38     28.19 o
  -1  -3   2     3803.36     3633.59    320.87 o
   0  -3   2     7019.73     7166.49     57.91 o
   1  -3   2     5357.05     5813.55     39.49 o
   2  -3   2      427.14      362.29     31.79 o
   3  -3   2      169.39      215.68     13.71 o
   4  -3   2        5.42       18.49     10.16 o
   5  -3   2     1274.40     1480.53     82.59 o
   6  -3   2      177.11      192.87     11.66 o
   7  -3   2      484.14      432.69     10.28 o
   8  -3   2       95.08      112.41     10.89 o
   9  -3   2     1248.50     1314.58     40.68 o
  10  -3   2      226.38      273.79     20.61 o
  11  -3   2      324.03      344.08     12.10 o
  12  -3   2      336.80      321.68     10.18 o
  13  -3   2      188.24      168.60     22.84 o
  14  -3   2      265.57      239.23     21.44 o
  15  -3   2       52.86       61.90     11.61 o
 -15  -2   2      182.03      149.08     12.11 o
 -14  -2   2      279.42      264.79      9.94 o
 -13  -2   2      267.89      260.52     38.46 o
 -12  -2   2      563.19      579.74     16.18 o
 -11  -2   2      103.11      119.70     41.02 o
 -10  -2   2      809.06      828.11     11.60 o
  -9  -2   2       40.05       70.73      8.33 o
  -8  -2   2      287.16      290.53     29.20 o
  -7  -2   2      270.29      332.03     13.87 o
  -6  -2   2      419.33      452.11     12.48 o
  -5  -2   2     1279.16     1293.37     39.58 o
  -4  -2   2     3253.62     3241.98     61.62 o
  -3  -2   2    10065.56     9166.66    178.63 o
  -2  -2   2     7799.87     7454.23    129.47 o
  -1  -2   2     1148.00     1032.38     98.13 o
   1  -2   2    22760.67    23249.96    601.47 o
   2  -2   2     4999.90     5142.30     40.16 o
   3  -2   2     3384.48     3527.15    112.50 o
   4  -2   2     6507.47     6409.60    164.67 o
   5  -2   2     8866.25     9017.33    505.74 o
   6  -2   2     4252.21     4218.84    111.12 o
   7  -2   2     2220.11     2098.47     62.76 o
   8  -2   2      271.30      278.63     15.42 o
   9  -2   2      505.93      535.35     16.04 o
  10  -2   2      503.73      539.48     12.24 o
  11  -2   2       91.21      109.14     24.73 o
  12  -2   2       34.17       27.68     11.26 o
  13  -2   2       24.05       30.60     10.69 o
  14  -2   2       17.37       19.31     11.16 o
  15  -2   2        3.67       21.19     19.54 o
 -15  -1   2       34.25       43.80      9.21 o
 -14  -1   2      129.83      135.63     16.63 o
 -13  -1   2       70.29       80.94     13.22 o
 -12  -1   2      114.53      113.45      9.13 o
 -11  -1   2     1048.25     1159.13     13.54 o
 -10  -1   2     2468.48     2675.12     99.21 o
  -9  -1   2     3379.57     3358.18    127.12 o
  -8  -1   2     2939.30     2865.07    165.25 o
  -7  -1   2     6497.72     6827.11    388.11 o
  -6  -1   2     5349.02     5577.30     90.89 o
  -5  -1   2    33910.29    33554.75     62.59 o
  -4  -1   2    12935.02    12185.06    376.94 o
  -3  -1   2    22675.50    20336.10    829.90 o
  -2  -1   2    14446.10    13043.97    256.96 o
  -1  -1   2     6143.40     5318.25    657.74 o
   0  -1   2     8225.91     8083.94    177.85 o
   1  -1   2      145.12      163.76      8.52 o
   2  -1   2        0.44       21.36     11.72 o
   3  -1   2     3262.34     3393.97     40.99 o
   4  -1   2      808.73      809.97     13.64 o
   5  -1   2     4759.27     5120.32     82.36 o
   6  -1   2     1241.45     1252.89     53.92 o
   7  -1   2     4308.14     4104.59    109.29 o
   8  -1   2     1118.30     1110.03     36.03 o
   9  -1   2     1272.34     1321.31     13.76 o
  10  -1   2     2207.28     2274.91     40.57 o
  11  -1   2      457.12      452.94     18.08 o
  12  -1   2      476.13      423.55     12.82 o
  13  -1   2       77.78       57.18      9.36 o
  14  -1   2      169.73      174.90      9.61 o
  15  -1   2      115.61      143.45     16.74 o
 -15   0   2       65.67       47.73     22.11 o
 -14   0   2      203.53      176.24     14.63 o
 -13   0   2        7.63       49.47     34.84 o
 -12   0   2      100.31      113.88      7.93 o
 -11   0   2       77.01      105.03     37.23 o
 -10   0   2       52.23       55.00      8.16 o
  -9   0   2       57.44       73.55      9.23 o
  -8   0   2      279.18      354.87     37.91 o
  -7   0   2      473.78      505.34     10.10 o
  -6   0   2      294.07      262.12     28.71 o
  -5   0   2    17586.02    16802.32    957.64 o
  -4   0   2    12699.59    11768.60    612.00 o
  -3   0   2      845.87      748.55     11.21 o
  -2   0   2      662.08      830.70     88.68 o
  -1   0   2    33558.05    23591.54   3399.24 o
   0   0   2    38855.34    24705.85   4626.46 o
   1   0   2    56230.86    36160.40    107.79 o
   3   0   2     9094.15     9166.43    163.54 o
   4   0   2     9740.99     9612.46    311.34 o
   5   0   2    14811.54    14598.36    173.03 o
   6   0   2     4090.63     4036.49    152.05 o
   7   0   2     2056.16     2008.82     59.25 o
   8   0   2      549.84      517.86      9.31 o
   9   0   2      242.45      275.81     10.01 o
  10   0   2        0.92        4.98      9.34 o
  11   0   2       70.41       94.73      9.51 o
  12   0   2      106.28       95.22     19.11 o
  13   0   2       19.68       19.25     20.01 o
  14   0   2       26.80       24.69     12.42 o
  15   0   2       42.84       28.96      9.27 o
 -15   1   2       84.90       79.27     11.43 o
 -14   1   2      128.61      146.26     23.88 o
 -13   1   2      128.04      120.14     21.33 o
 -12   1   2      313.01      318.75     23.47 o
 -11   1   2      995.50     1049.91     11.43 o
 -10   1   2      901.27      971.43     50.61 o
  -9   1   2     2554.45     2574.26    122.80 o
  -8   1   2      210.30      204.44      8.94 o
  -7   1   2     3174.54     3531.55    140.14 o
  -6   1   2     4854.88     5086.31    234.45 o
  -5   1   2     2770.92     2740.58    101.67 o
  -4   1   2     9372.69     9048.40    616.73 o
  -3   1   2     3516.80     3882.94    139.52 o
  -2   1   2     9812.06    10483.79     43.36 o
   0   1   2     1239.05     1263.87     14.29 o
   1   1   2      370.97      411.40      9.32 o
   2   1   2      471.24      413.15     18.15 o
   3   1   2     8600.10     8772.52    188.29 o
   4   1   2    11488.72    12130.69    161.67 o
   5   1   2    10151.87    10117.63    210.16 o
   6   1   2     7863.04     7989.42    111.36 o
   7   1   2     3214.53     2965.97    153.83 o
   8   1   2     3326.58     3227.10     70.35 o
   9   1   2     2592.97     2788.31     15.99 o
  10   1   2     3168.92     3189.13    157.51 o
  11   1   2     1228.30     1121.84     11.90 o
  12   1   2      570.80      542.24     22.55 o
  13   1   2      191.89      203.86     15.78 o
  14   1   2      159.39      138.51      9.54 o
  15   1   2       52.14       80.06     16.67 o
 -15   2   2        9.38       27.84     18.53 o
 -14   2   2       22.67       22.13     11.06 o
 -13   2   2        6.45        5.04     10.82 o
 -12   2   2       18.01       19.63     10.83 o
 -11   2   2       56.41       91.51      9.53 o
 -10   2   2      172.73      169.33     30.50 o
  -9   2   2      307.54      320.65     11.35 o
  -8   2   2      484.13      452.78     14.93 o
  -7   2   2     1691.56     1825.82    148.91 o
  -6   2   2     6871.74     7225.90    472.35 o
  -5   2   2     3278.48     3276.54    297.46 o
  -4   2   2     8993.29     8367.24    645.66 o
  -3   2   2      724.55      855.21     47.53 o
  -2   2   2      559.32      520.78     18.41 o
  -1   2   2     2207.21     2119.47     26.83 o
   0   2   2    19858.52    16050.87    782.90 o
   1   2   2    33036.46    26593.97   1066.88 o
   2   2   2     4684.77     5364.53    136.54 o
   3   2   2     5682.09     5973.11     62.99 o
   4   2   2     1892.12     2046.48     71.15 o
   5   2   2     7196.33     7503.11     22.29 o
   6   2   2      215.94      222.30     11.24 o
   7   2   2      490.20      498.83     16.81 o
   8   2   2      101.54      116.51      9.08 o
   9   2   2      129.64      155.04      9.79 o
  10   2   2      441.78      452.86     14.21 o
  11   2   2      108.19      104.75     13.09 o
  12   2   2       67.45       68.09      9.27 o
  13   2   2      108.23      109.70     11.95 o
  14   2   2      101.77      122.12     11.56 o
 -15   3   2      119.98      136.60     11.43 o
 -14   3   2      170.06      194.41     11.29 o
 -13   3   2      435.37      418.80     15.66 o
 -12   3   2      510.61      504.43     48.09 o
 -11   3   2     1748.37     1813.91     55.11 o
 -10   3   2     1547.97     1543.18     25.76 o
  -9   3   2     1771.65     1806.77     74.73 o
  -8   3   2     1409.69     1466.48    120.54 o
  -7   3   2     1663.89     1643.69    174.71 o
  -6   3   2     2886.70     2985.31    256.65 o
  -5   3   2      453.47      472.31     51.93 o
  -4   3   2      629.32      528.03     46.72 o
  -3   3   2      866.12      797.92     14.97 o
  -1   3   2      152.09      173.10     16.89 o
   0   3   2      652.50      736.09     49.08 o
   1   3   2     3292.62     3461.11     41.18 o
   2   3   2     1803.36     1785.25     52.10 o
   3   3   2     4784.12     5004.20     67.95 o
   4   3   2     3650.03     3880.37     44.30 o
   5   3   2     9329.60     9659.50     56.99 o
   6   3   2     2855.16     2791.46     70.84 o
   7   3   2     1054.86      995.35     20.18 o
   8   3   2     3001.83     3069.42     50.53 o
   9   3   2     1507.19     1567.45    119.56 o
  10   3   2     1100.61     1039.47     35.58 o
  11   3   2      421.00      341.91     13.99 o
  12   3   2      234.88      213.40     11.41 o
  13   3   2       78.85       87.56     13.92 o
  14   3   2       77.76       93.95      9.50 o
 -15   4   2        6.19       21.52     11.03 o
 -14   4   2        1.62       14.12      8.84 o
 -13   4   2        6.30       22.58     16.51 o
 -12   4   2      169.71      170.78     11.90 o
 -11   4   2      343.00      363.81     15.98 o
 -10   4   2      957.88     1000.27     64.56 o
  -9   4   2      734.99      740.78     68.45 o
  -8   4   2     3274.28     3223.00    281.27 o
  -7   4   2     4266.85     4318.37    537.78 o
  -6   4   2    20158.31    19345.94   2169.08 o
  -5   4   2     9717.17     8858.85    362.26 o
  -4   4   2    12560.64    10926.56     42.16 o
  -3   4   2     3932.93     3310.81     26.65 o
  -2   4   2     7959.58     7474.69     38.29 o
  -1   4   2    26813.37    22178.55    881.12 o
   0   4   2     7595.76     7349.67    261.05 o
   1   4   2     5322.48     5426.81    158.22 o
   2   4   2      788.81      874.21     20.08 o
   3   4   2     3207.82     3364.47    113.28 o
   4   4   2       27.99       75.22     11.28 o
   5   4   2      404.35      339.36     36.11 o
   6   4   2       45.12       56.42      8.77 o
   7   4   2       54.12       79.16     10.51 o
   8   4   2      148.38      138.89     21.14 o
   9   4   2      466.18      489.45     26.74 o
  10   4   2      224.49      189.93      9.08 o
  11   4   2      344.28      339.52      9.55 o
  12   4   2       77.02       70.00     11.86 o
  13   4   2      132.09      115.84      9.29 o
  14   4   2      106.60      111.86     19.64 o
 -15   5   2       86.51       76.73     15.78 o
 -14   5   2       62.44       64.14     10.90 o
 -13   5   2      357.15      360.79     12.10 o
 -12   5   2      573.92      579.57     60.66 o
 -11   5   2     1301.53     1328.93    111.59 o
 -10   5   2      660.17      659.38     25.95 o
  -9   5   2      417.81      412.14     39.76 o
  -8   5   2     1001.73     1003.34    103.11 o
  -7   5   2      832.95      860.27     89.55 o
  -6   5   2      675.88      625.58     18.12 o
  -5   5   2      168.84      144.53     15.44 o
  -4   5   2        6.17       20.83     13.74 o
  -3   5   2     1836.89      852.23     15.44 o
  -2   5   2     4059.13     4115.17     29.65 o
  -1   5   2    11579.09    10497.65    330.49 o
   0   5   2     6475.54     6019.71    160.50 o
   1   5   2     9287.91     9298.17     74.91 o
   2   5   2     2665.76     2541.11     43.05 o
   3   5   2     9573.65     9816.31    225.88 o
   4   5   2    19415.88    18939.87    194.78 o
   5   5   2     5749.73     5805.21    142.94 o
   6   5   2     5518.56     5559.16    103.60 o
   7   5   2     1181.13     1175.03     37.84 o
   8   5   2     2678.64     2794.50     13.70 o
   9   5   2      735.70      797.56     12.71 o
  10   5   2      633.23      618.19      9.36 o
  11   5   2       28.35       48.00     25.64 o
  12   5   2       67.95       68.55     31.30 o
  13   5   2       28.82       43.90      7.80 o
  14   5   2        1.35       31.94      9.22 o
 -15   6   2        0.24        9.74      9.38 o
 -14   6   2       11.16        8.70     29.02 o
 -13   6   2       56.22       78.86      9.17 o
 -12   6   2      185.43      198.09     11.67 o
 -11   6   2      262.38      262.69     25.98 o
 -10   6   2     1032.42      948.70     96.71 o
  -9   6   2     1064.73     1011.01     72.81 o
  -8   6   2     1531.96     1384.15     18.73 o
  -7   6   2     4422.65     3750.42     25.93 o
  -6   6   2     8251.09     7179.47     33.34 o
  -5   6   2     7149.10     6105.40     31.97 o
  -4   6   2     3399.83     2940.93     24.48 o
  -3   6   2    10548.34    11105.38     41.98 o
  -2   6   2    10811.60    11176.90     42.60 o
  -1   6   2    17529.92    17385.55    398.02 o
   0   6   2     2396.41     2442.32     36.07 o
   1   6   2      881.59      900.16     21.77 o
   2   6   2       56.15       44.28     10.09 o
   3   6   2      192.79      193.61      9.56 o
   4   6   2       13.49       64.92     26.85 o
   5   6   2      103.24      115.20     22.15 o
   6   6   2      676.80      701.40     27.14 o
   7   6   2      994.89      955.65     50.88 o
   8   6   2      821.76      858.29     55.33 o
   9   6   2     1327.52     1343.10     14.66 o
  10   6   2      495.59      437.09      9.04 o
  11   6   2      460.86      454.38     19.58 o
  12   6   2       96.13       69.54     11.33 o
  13   6   2      208.10      192.43     24.70 o
 -15   7   2       44.73       35.69     15.22 o
 -14   7   2       16.68        0.18     14.93 o
 -13   7   2       82.39       76.84     15.12 o
 -12   7   2      214.77      212.01     15.87 o
 -11   7   2       87.49       63.46     15.22 o
 -10   7   2      207.71      181.20     14.93 o
  -9   7   2        1.74        1.16     14.03 o
  -8   7   2      230.09      211.68     15.04 o
  -7   7   2      338.47      248.78     15.40 o
  -6   7   2       60.61       41.80     14.10 o
  -5   7   2      328.33      298.07     14.68 o
  -4   7   2      486.79      474.48     65.07 o
  -3   7   2     3824.76     4271.52     28.10 o
  -2   7   2     6215.96     6478.87     30.48 o
  -1   7   2     7187.19     7282.08    265.60 o
   0   7   2     9342.61     9174.23     65.03 o
   1   7   2     4808.11     4972.73    151.33 o
   2   7   2     9313.50     9859.19     70.46 o
   3   7   2     8748.60     9128.11     80.58 o
   4   7   2     7261.07     7430.64    109.61 o
   5   7   2     2990.32     3192.85     55.98 o
   6   7   2     4867.06     4831.90     16.58 o
   7   7   2     2376.11     2502.49     13.49 o
   8   7   2     1263.07     1419.35     13.51 o
   9   7   2      428.29      465.92     25.49 o
  10   7   2       82.59       93.09     14.83 o
  11   7   2       30.08        3.38      9.23 o
  12   7   2        0.23       24.56      7.93 o
  13   7   2        0.55       11.38      8.64 o
 -15   8   2        5.93        3.07     11.14 o
 -14   8   2       26.69       24.30     14.93 o
 -13   8   2       98.29       86.31     15.30 o
 -12   8   2      409.88      382.43     17.03 o
 -11   8   2      310.16      277.89     15.40 o
 -10   8   2      236.96      203.37     15.51 o
  -9   8   2      176.85      112.89     14.61 o
  -8   8   2     2075.32     1634.92     20.32 o
  -7   8   2     1263.52     1041.60     18.19 o
  -6   8   2     1064.82      893.49     17.39 o
  -5   8   2     1675.81     1416.36    123.43 o
  -4   8   2       59.92       53.55     14.39 o
  -3   8   2     2101.28     2290.84     22.85 o
  -2   8   2      280.68      341.57     16.60 o
  -1   8   2     1196.93     1148.69     84.80 o
   0   8   2       26.32       31.69     10.45 o
   1   8   2      102.20      120.39     11.19 o
   2   8   2      103.81      117.77     27.26 o
   3   8   2      462.41      565.91     44.85 o
   4   8   2      699.90      738.09     10.11 o
   5   8   2     1710.61     1849.73     16.78 o
   6   8   2      221.88      220.33      8.75 o
   7   8   2     1444.81     1439.62     19.65 o
   8   8   2      997.11      981.48     43.00 o
   9   8   2     1691.06     1702.74     44.20 o
  10   8   2      417.65      381.62     11.89 o
  11   8   2      292.20      293.72     11.60 o
  12   8   2      161.74      151.97     19.18 o
 -14   9   2       21.05       21.99     15.59 o
 -13   9   2       32.87       20.25     15.62 o
 -12   9   2       47.66       42.89     15.73 o
 -11   9   2        6.02      -14.57     15.12 o
 -10   9   2        0.14        2.31     14.50 o
  -9   9   2       15.33       16.09     14.17 o
  -8   9   2      288.43      261.51     15.15 o
  -7   9   2      337.70      282.79     22.18 o
  -6   9   2      962.14      872.03     70.04 o
  -5   9   2      911.26      780.97    106.62 o
  -4   9   2      826.90      995.21     18.41 o
  -3   9   2     2067.29     2212.84     22.17 o
  -2   9   2     4600.45     4750.00     28.21 o
  -1   9   2     4085.93     3995.85    332.58 o
   0   9   2      878.21      939.52     12.73 o
   1   9   2      470.13      458.78      9.78 o
   2   9   2     3000.52     3154.09     60.71 o
   3   9   2     1439.83     1572.41     51.58 o
   4   9   2     2094.86     2189.91    134.13 o
   5   9   2      537.36      517.29     10.46 o
   6   9   2      155.88      171.75      8.34 o
   7   9   2      424.73      442.14      8.95 o
   8   9   2      142.75      140.59      8.30 o
   9   9   2       50.54       87.11     13.48 o
  10   9   2       31.61       73.14     15.35 o
  11   9   2        1.85        6.82      9.12 o
  12   9   2       18.41       40.40     16.75 o
 -14  10   2       69.15       45.92     16.09 o
 -13  10   2      123.43       87.22     16.06 o
 -12  10   2      245.61      175.38     16.49 o
 -11  10   2      356.77      300.02     19.64 o
 -10  10   2      470.95      381.78     16.71 o
  -9  10   2      530.10      337.09    180.26 o
  -8  10   2      787.61      818.31    192.90 o
  -7  10   2     2438.42     2225.43    353.49 o
  -6  10   2      673.42      631.73     95.88 o
  -5  10   2      936.26      928.94     77.04 o
  -4  10   2       65.04       79.81     16.13 o
  -3  10   2      135.15      147.82     16.81 o
  -2  10   2      181.86      204.31     12.22 o
  -1  10   2        1.30        9.92      8.37 o
   0  10   2      227.97      229.86      9.39 o
   1  10   2      407.81      413.02     15.44 o
   2  10   2      649.37      718.38     28.31 o
   3  10   2     1086.73     1215.69     14.93 o
   4  10   2      249.11      233.17     16.18 o
   5  10   2      587.31      598.91     37.10 o
   6  10   2      443.55      452.27     23.82 o
   7  10   2      985.32     1018.19     35.50 o
   8  10   2      365.55      354.11      8.55 o
   9  10   2      452.06      414.33     25.39 o
  10  10   2      140.14      117.54     13.96 o
  11  10   2      117.43       98.60     18.14 o
  12  10   2       88.89       87.00     16.34 o
 -13  11   2        4.43      -16.06     16.06 o
 -12  11   2        1.80        6.80     15.48 o
 -11  11   2        0.52       14.58      9.21 o
 -10  11   2       15.50        9.89     13.63 o
  -9  11   2      134.03      123.85     16.00 o
  -8  11   2      506.15      475.99     85.97 o
  -7  11   2     1578.44     1458.71    312.46 o
  -6  11   2     1342.79     1213.99    153.63 o
  -5  11   2     2009.40     1968.61    130.74 o
  -4  11   2     2737.32     2895.62     25.35 o
  -3  11   2     4270.30     4596.97     29.47 o
  -2  11   2     5091.66     5369.72     30.56 o
  -1  11   2     2429.45     2429.39     52.63 o
   0  11   2     2963.89     3146.47     58.24 o
   1  11   2     1295.98     1376.75     92.66 o
   2  11   2     2571.50     2716.34     39.58 o
   3  11   2      920.13     1033.14     31.86 o
   4  11   2      425.12      424.13      9.12 o
   5  11   2      120.63      134.04      9.14 o
   6  11   2       77.11       96.62      8.99 o
   7  11   2       32.18       62.37     17.71 o
   8  11   2       10.61       20.42     18.26 o
   9  11   2        5.57       20.11     24.75 o
  10  11   2       32.02       55.75     19.90 o
  11  11   2        2.40       14.69      8.06 o
 -13  12   2       67.55       62.99     11.82 o
 -12  12   2       98.80       81.32     15.98 o
 -11  12   2       60.20       57.59     38.46 o
 -10  12   2       35.77       20.90     10.68 o
  -9  12   2      259.80      250.31     64.28 o
  -8  12   2      109.45      106.14     12.53 o
  -7  12   2      573.76      543.48     97.80 o
  -6  12   2      382.14      368.70     36.81 o
  -5  12   2       40.61       34.05     11.39 o
  -4  12   2        2.01       28.57     16.89 o
  -3  12   2       88.33       86.24     17.86 o
  -2  12   2      311.18      273.96     16.59 o
  -1  12   2      266.94      284.20     10.33 o
   0  12   2      560.84      578.80     11.11 o
   1  12   2      993.46     1044.52     31.01 o
   2  12   2     1876.64     1954.74     12.48 o
   3  12   2     1985.96     2164.95     24.16 o
   4  12   2     1290.37     1413.02     14.42 o
   5  12   2      867.96      866.29     45.71 o
   6  12   2      646.74      697.47     12.67 o
   7  12   2      760.06      752.56     13.17 o
   8  12   2      528.87      546.42     33.15 o
   9  12   2      136.47      144.26     10.61 o
  10  12   2       93.04       93.76     11.73 o
 -12  13   2        8.96       14.75     11.19 o
 -11  13   2       55.32       62.05     12.02 o
 -10  13   2        5.59        2.97     11.70 o
  -9  13   2      141.19      115.87     23.20 o
  -8  13   2      233.80      191.35     31.93 o
  -7  13   2      489.55      428.85     57.82 o
  -6  13   2      418.82      351.49     32.80 o
  -5  13   2      270.53      265.94     19.74 o
  -4  13   2     1305.78     1400.35     21.30 o
  -3  13   2     1413.37     1506.63     32.71 o
  -2  13   2     1884.70     1999.13     22.53 o
  -1  13   2      549.75      595.03     12.81 o
   0  13   2      577.24      628.68     58.20 o
   1  13   2      531.97      632.70     19.06 o
   2  13   2      211.44      207.61     12.11 o
   3  13   2      377.96      399.54     22.44 o
   4  13   2       28.49       28.06     13.72 o
   5  13   2       13.51       30.63     13.80 o
   6  13   2       42.04       59.59      9.51 o
   7  13   2       24.98       67.31     11.79 o
   8  13   2      166.74      170.86     12.12 o
   9  13   2       28.27        8.95     11.48 o
 -12  14   2       13.12        1.22     13.73 o
 -11  14   2       22.72       27.35     10.90 o
 -10  14   2        6.37        9.01     12.84 o
  -9  14   2        2.46      -11.03     11.74 o
  -8  14   2       11.66       18.78     10.33 o
  -7  14   2        4.74       22.70     10.47 o
  -6  14   2        0.96        5.54     17.07 o
  -5  14   2        0.55        2.86     11.07 o
  -4  14   2       91.33       82.35     14.64 o
  -3  14   2       62.38       52.70     11.73 o
  -2  14   2      102.65       76.95     16.63 o
  -1  14   2      339.48      346.86     11.77 o
   0  14   2      154.10      173.07     11.48 o
   1  14   2     1204.30     1354.06     24.84 o
   2  14   2      546.83      600.13     43.14 o
   3  14   2      907.80      919.22     10.30 o
   4  14   2      242.91      288.48     38.82 o
   5  14   2      434.73      417.35     14.75 o
   6  14   2      345.16      395.68     35.20 o
   7  14   2      304.88      287.18     15.12 o
   8  14   2      208.60      177.95      8.73 o
   9  14   2       37.77       52.07     11.50 o
 -11  15   2       29.82       30.39     12.72 o
 -10  15   2       74.07       56.68     12.23 o
  -9  15   2      103.86       83.26     15.78 o
  -8  15   2      268.93      222.09     40.79 o
  -7  15   2      133.86      102.33     14.01 o
  -6  15   2      204.12      162.47     16.22 o
  -5  15   2       77.49       76.44      9.73 o
  -4  15   2      186.77      200.00     13.32 o
  -3  15   2      209.34      215.55     16.63 o
  -2  15   2      250.33      267.12     16.45 o
  -1  15   2      119.45       88.06     77.38 o
   0  15   2       14.62       44.04     11.25 o
   1  15   2        6.95       10.35      9.27 o
   2  15   2        3.92       12.93     17.32 o
   3  15   2        3.15       -9.27      9.27 o
   4  15   2       51.24       65.13      9.41 o
   5  15   2        4.87       20.58     16.40 o
   6  15   2      109.63      131.46     11.83 o
   7  15   2       40.90       41.85     20.54 o
   8  15   2       97.23      116.62     16.49 o
 -10  16   2        0.29        1.54     13.51 o
  -9  16   2        0.13        3.35     13.53 o
  -8  16   2        3.94        1.71     12.09 o
  -7  16   2        1.88       15.46      9.80 o
  -6  16   2       34.16       45.69      9.90 o
  -5  16   2       43.69       61.71      9.32 o
  -4  16   2      119.17      108.14     12.34 o
  -3  16   2      259.38      253.95     17.28 o
  -2  16   2       32.45        3.33     11.50 o
  -1  16   2      192.69      167.68     16.60 o
   0  16   2      202.78      173.29      9.49 o
   1  16   2      412.93      415.89     37.41 o
   2  16   2      181.85      162.83      8.28 o
   3  16   2      183.15      182.93     25.15 o
   4  16   2      113.62      106.22      9.54 o
   5  16   2       58.19       71.41     41.87 o
   6  16   2       90.80       96.58     11.72 o
  -9  17   2      117.02       83.82     10.34 o
  -8  17   2      157.77      124.49     11.33 o
  -7  17   2      145.42      127.42     17.13 o
  -6  17   2       81.68       62.73     10.31 o
  -5  17   2      138.53      123.85      9.70 o
  -4  17   2      112.73      129.71     17.14 o
  -3  17   2      171.30      163.01     17.47 o
  -2  17   2       54.91       30.34     16.81 o
  -1  17   2       29.56       46.90     15.95 o
   0  17   2        4.42       -1.10     17.65 o
   1  17   2        1.21      -15.28     17.85 o
   2  17   2       65.89       68.88     40.12 o
   3  17   2        5.81       33.32      9.80 o
   4  17   2       36.88       18.66     19.45 o
   5  17   2       14.88       10.44      9.45 o
  -7  18   2       34.63       31.98     12.95 o
  -6  18   2       27.33       21.53      9.15 o
  -5  18   2      182.29      155.63     13.51 o
  -4  18   2       65.60       70.37     17.18 o
  -3  18   2      205.74      199.32     17.75 o
  -2  18   2      179.47      144.32     17.28 o
  -1  18   2      194.36      174.69     12.80 o
   0  18   2      236.15      216.64     12.62 o
   1  18   2      251.25      200.28     10.36 o
   2  18   2      311.06      257.99     10.34 o
   3  18   2       74.61       85.25     15.40 o
  -4  19   2       11.09       26.07     20.47 o
  -3  19   2        3.48       -6.04     16.31 o
  -2  19   2        1.41       26.69     16.63 o
  -1  19   2        0.99       26.22     16.67 o
   0  19   2       46.71       66.14     16.78 o
  -2 -19   3       91.61       99.26     15.06 o
  -1 -19   3      117.76      120.45     16.80 o
   0 -19   3      168.96       80.58     72.59 o
   1 -19   3      137.37      122.84     17.43 o
   2 -19   3      155.00      131.70     21.30 o
   3 -19   3      173.11      125.56     17.83 o
   4 -19   3      242.33      189.91     28.42 o
   5 -19   3      177.95      140.99     21.59 o
  -5 -18   3      138.85      133.17     11.75 o
  -4 -18   3       24.21       28.00     11.47 o
  -3 -18   3       75.12       68.15     14.75 o
  -2 -18   3       80.95       68.86     12.31 o
  -1 -18   3      117.86      109.55     11.78 o
   0 -18   3       98.45       90.48     11.67 o
   1 -18   3       13.54       22.31     16.16 o
   2 -18   3        3.64       10.45     19.64 o
   3 -18   3       18.67       27.36     13.40 o
   4 -18   3        0.91       12.55     16.49 o
   5 -18   3       14.44       10.02     17.03 o
   6 -18   3       11.00        0.18     17.18 o
   7 -18   3       76.60       48.89     17.61 o
  -6 -17   3       20.35       41.39      8.23 o
  -5 -17   3       14.07       34.48     18.06 o
  -4 -17   3       83.26       84.23      9.34 o
  -3 -17   3       41.37       36.69      8.90 o
  -2 -17   3      144.36      136.71     11.40 o
  -1 -17   3      182.37      172.99     11.52 o
   0 -17   3      239.52      219.27     12.87 o
   1 -17   3      165.98      151.08     16.81 o
   2 -17   3      257.48      240.07     21.05 o
   3 -17   3      175.46      139.47     14.34 o
   4 -17   3      328.34      280.93     18.44 o
   5 -17   3      169.15      167.17     21.05 o
   6 -17   3      104.57      100.31     17.21 o
   7 -17   3       81.86       71.13     16.96 o
   8 -17   3       53.89       26.83     17.07 o
  -8 -16   3       91.48       96.08     11.82 o
  -7 -16   3      362.91      334.87     34.77 o
  -6 -16   3      141.09      132.24     11.80 o
  -5 -16   3      266.57      249.81     39.49 o
  -4 -16   3       93.69      100.90     11.35 o
  -3 -16   3       34.60       59.89     11.73 o
  -2 -16   3       74.65       89.13     22.69 o
  -1 -16   3       20.63       23.68     14.25 o
   0 -16   3       31.77       40.89     12.16 o
   1 -16   3        8.21       14.07      8.79 o
   2 -16   3       10.29        4.43     12.60 o
   3 -16   3       90.39      100.85     13.42 o
   4 -16   3       62.31       36.30     14.53 o
   5 -16   3       54.54       84.29     16.49 o
   6 -16   3       88.32      109.64     17.50 o
   7 -16   3       77.25       94.99     16.71 o
   8 -16   3      116.40      137.52     17.00 o
   9 -16   3       94.19       93.76     17.32 o
  -9 -15   3        2.43       29.57     34.71 o
  -8 -15   3       72.47      105.14     15.30 o
  -7 -15   3      117.78      108.08     17.10 o
  -6 -15   3      331.92      349.12     15.26 o
  -5 -15   3      118.20      100.25      8.42 o
  -4 -15   3      432.36      409.67     12.23 o
  -3 -15   3      616.60      626.53     12.93 o
  -2 -15   3     1154.91     1153.18     44.75 o
  -1 -15   3     1059.53     1027.46     15.40 o
   0 -15   3      812.85      787.28     13.55 o
   1 -15   3      327.02      315.44     12.11 o
   2 -15   3      310.20      297.53     13.61 o
   3 -15   3      554.11      518.36     36.74 o
   4 -15   3      237.86      205.79     22.07 o
   5 -15   3      312.82      360.45     17.90 o
   6 -15   3       42.06       38.73     16.85 o
   7 -15   3       34.55       40.68     11.86 o
   8 -15   3        0.77      -16.42     16.42 o
   9 -15   3        8.63       -7.81     16.42 o
  10 -15   3        0.55       24.73     16.20 o
 -10 -14   3       78.99       74.34     10.26 o
  -9 -14   3      205.66      178.40     54.69 o
  -8 -14   3      184.31      160.60     28.48 o
  -7 -14   3      423.85      410.45     10.46 o
  -6 -14   3      443.25      434.89     28.08 o
  -5 -14   3       85.34       81.27     11.69 o
  -4 -14   3       89.60      115.71     11.73 o
  -3 -14   3        5.00       28.00     20.72 o
  -2 -14   3       20.14       35.12     26.60 o
  -1 -14   3      125.26      152.74     12.48 o
   0 -14   3       88.32      118.39     12.11 o
   1 -14   3      546.74      535.09     25.39 o
   2 -14   3     1029.51      989.36     15.52 o
   3 -14   3      553.76      559.01     22.24 o
   4 -14   3      744.74      831.25    102.32 o
   5 -14   3      350.00      344.65     18.22 o
   6 -14   3      486.85      518.11     18.62 o
   7 -14   3      477.78      528.88     18.69 o
   8 -14   3      397.24      392.49     17.65 o
   9 -14   3      175.23      188.83     12.51 o
  10 -14   3      111.76       92.03     11.86 o
  11 -14   3       44.08       76.91     16.13 o
 -10 -13   3       40.42       50.38      9.77 o
  -9 -13   3       38.25       55.86     12.35 o
  -8 -13   3      369.72      414.18     27.34 o
  -7 -13   3      295.23      326.99     35.18 o
  -6 -13   3      943.29      958.37     16.85 o
  -5 -13   3      492.15      491.21     56.10 o
  -4 -13   3     1021.00     1068.99     62.72 o
  -3 -13   3     1840.89     1925.16    163.19 o
  -2 -13   3     3610.93     3502.27    231.01 o
  -1 -13   3     2682.39     2750.91     50.53 o
   0 -13   3     1043.75     1041.39     14.60 o
   1 -13   3     1392.64     1383.86     46.78 o
   2 -13   3      604.81      598.31     15.26 o
   3 -13   3     1562.55     1613.80     89.62 o
   4 -13   3      279.67      284.15     18.88 o
   5 -13   3      216.04      220.54     18.91 o
   6 -13   3        0.65       54.64     17.32 o
   7 -13   3        0.02       11.54     17.14 o
   8 -13   3       11.44       23.50     17.14 o
   9 -13   3       95.41      122.01     16.81 o
  10 -13   3       38.03       46.14     16.85 o
  11 -13   3       80.79      108.16     16.81 o
  12 -13   3       53.82       51.09     16.56 o
 -11 -12   3      109.57       98.29     27.57 o
 -10 -12   3       35.00       43.75     12.25 o
  -9 -12   3       56.07       71.62     10.35 o
  -8 -12   3      168.51      194.54     13.32 o
  -7 -12   3       96.14      105.70     18.04 o
  -6 -12   3      121.68      131.63     11.15 o
  -5 -12   3       15.61       25.12     10.08 o
  -4 -12   3        0.08       21.95     11.01 o
  -3 -12   3      296.32      287.21      9.07 o
  -2 -12   3      316.70      337.17     23.27 o
  -1 -12   3      636.65      671.81     35.06 o
   0 -12   3     1336.09     1357.17     73.52 o
   1 -12   3     2053.33     2051.96     29.17 o
   2 -12   3     2583.03     2757.10    102.73 o
   3 -12   3     2370.52     2570.32    173.21 o
   4 -12   3     1682.14     1902.33     23.47 o
   5 -12   3     1646.93     1867.33     22.89 o
   6 -12   3     1788.94     2106.31     23.43 o
   7 -12   3      933.20     1057.33     20.21 o
   8 -12   3     1061.25     1223.02     21.08 o
   9 -12   3      318.57      283.57     12.87 o
  10 -12   3      264.91      281.94     17.54 o
  11 -12   3       86.43      136.40     16.63 o
  12 -12   3       36.12       11.57     16.60 o
 -12 -11   3       58.72       47.60     12.01 o
 -11 -11   3        9.34       34.30     21.25 o
 -10 -11   3      160.17      141.02     11.22 o
  -9 -11   3      202.94      203.75     10.46 o
  -8 -11   3      720.17      675.80     38.74 o
  -7 -11   3      815.28      727.04     27.00 o
  -6 -11   3      327.90      318.85     17.08 o
  -5 -11   3      579.52      552.51     18.59 o
  -4 -11   3      443.88      486.53     17.52 o
  -3 -11   3     2325.55     2244.26    107.69 o
  -2 -11   3     1975.53     1920.59     51.20 o
  -1 -11   3     1848.52     1825.19     28.96 o
   0 -11   3      225.53      237.71     19.70 o
   1 -11   3      242.42      260.21     10.85 o
   2 -11   3      226.42      250.23     30.63 o
   3 -11   3      202.54      231.64     18.98 o
   4 -11   3      432.98      503.32     18.95 o
   5 -11   3       16.68       43.50     17.07 o
   6 -11   3       65.33      110.07     17.28 o
   7 -11   3      273.82      354.81     17.57 o
 -12 -10   3       63.72       46.54      9.40 o
 -11 -10   3       77.92       92.75      9.03 o
 -10 -10   3      120.34      109.17     29.71 o
  -9 -10   3       28.28       20.68      9.41 o
  -8 -10   3      149.93      138.89      8.15 o
  -7 -10   3       18.24       37.80      9.79 o
  -6 -10   3       18.61       27.20      8.03 o
  -5 -10   3      310.26      309.56     21.83 o
  -4 -10   3       43.23       52.26      9.80 o
  -3 -10   3     1595.22     1625.35     20.34 o
  -2 -10   3      923.17      925.32     18.54 o
  -1 -10   3      797.10      811.40     41.39 o
   0 -10   3     1280.28     1285.48     45.05 o
   1 -10   3     2265.38     2346.19     44.40 o
   2 -10   3     4401.23     4552.12   1200.88 o
   3 -10   3     2335.05     2360.21    236.21 o
   4 -10   3     1165.76     1295.23     20.11 o
   5 -10   3      147.55      145.11     11.82 o
   6 -10   3     1701.66     1929.38     17.36 o
   9 -10   3      150.96      189.63     44.22 o
  10 -10   3       67.27       28.86     19.87 o
  11 -10   3       68.90       60.39     23.90 o
  12 -10   3       20.26       29.15     19.89 o
  13 -10   3        1.25        8.90     23.29 o
 -13  -9   3       89.40      151.80     10.03 o
 -12  -9   3      325.63      331.85     62.86 o
 -11  -9   3      208.13      195.33      9.52 o
 -10  -9   3      297.22      324.00     21.77 o
  -9  -9   3      959.10     1028.61     13.07 o
  -8  -9   3     2196.54     2278.08     99.46 o
  -7  -9   3     3429.44     3227.12    263.78 o
  -6  -9   3     1280.01     1230.78     83.58 o
  -5  -9   3     1809.15     1769.04     99.93 o
  -4  -9   3     2273.30     2323.99     97.04 o
  -3  -9   3     5201.79     5280.97    192.94 o
  -2  -9   3      895.70      850.80     14.64 o
  -1  -9   3     2010.63     1957.12    158.48 o
   0  -9   3       16.67       30.51      9.25 o
   1  -9   3       10.06       32.24     10.60 o
   2  -9   3      314.91      385.84     37.86 o
   3  -9   3      303.94      302.58     26.31 o
   4  -9   3      813.34      998.64     19.56 o
   5  -9   3      281.82      334.38     17.21 o
   8  -9   3      490.07      312.00    213.38 o
   9  -9   3      297.39      314.49     24.70 o
  10  -9   3      219.59      250.16     21.44 o
  11  -9   3      261.11      288.78     21.95 o
  12  -9   3      214.94      204.27     21.33 o
  13  -9   3      167.61      154.69     20.90 o
  14  -9   3       67.56       60.53     20.25 o
 -13  -8   3       71.50       91.77      9.71 o
 -12  -8   3      116.16       99.21     11.57 o
 -11  -8   3        1.39        4.66     10.55 o
 -10  -8   3       42.97       57.07     16.49 o
  -9  -8   3      146.00      174.82      9.81 o
  -8  -8   3        2.24        5.99     29.69 o
  -7  -8   3      901.97      954.22     41.95 o
  -6  -8   3      122.22      120.30     20.34 o
  -5  -8   3     3130.35     3209.25    281.29 o
  -4  -8   3     3360.06     3217.69    214.03 o
  -3  -8   3     7967.18     7794.92    443.69 o
  -2  -8   3     8593.38     8298.51    199.21 o
  -1  -8   3     7518.38     7321.63    379.26 o
   0  -8   3     5521.59     5492.56    148.27 o
   1  -8   3    10198.24    10567.88    288.91 o
   2  -8   3    10750.73    12427.66     44.26 o
   3  -8   3     5106.18     5627.72     30.56 o
   4  -8   3     4871.53     5711.25     29.69 o
   7  -8   3      907.40      957.89     34.14 o
   8  -8   3       12.96        3.22     19.82 o
   9  -8   3       50.43       51.78     19.96 o
  10  -8   3        2.79        0.07     15.66 o
  11  -8   3        0.31        7.30     19.42 o
  12  -8   3        4.44       19.27     19.89 o
  13  -8   3       10.27       14.25     15.95 o
  14  -8   3       12.35       -7.67     19.74 o
 -14  -7   3      140.65      113.72     17.09 o
 -13  -7   3      145.77      165.02     27.70 o
 -12  -7   3      241.64      237.22     11.21 o
 -11  -7   3      267.44      255.61     32.36 o
 -10  -7   3      732.12      809.79     46.09 o
  -9  -7   3     1557.00     1640.80     70.71 o
  -8  -7   3     2400.98     2508.27    143.72 o
  -7  -7   3     2081.18     2078.93    102.98 o
  -6  -7   3     1393.75     1539.17     24.50 o
  -5  -7   3     2776.61     2833.07    225.82 o
  -4  -7   3     1064.04     1070.49    101.55 o
  -3  -7   3     4505.45     4343.31    290.48 o
  -2  -7   3      962.88     1109.45     53.44 o
  -1  -7   3      300.83      375.13     21.34 o
   0  -7   3      265.48      262.82      9.16 o
   1  -7   3       23.13       45.83     11.55 o
   2  -7   3     5075.72     6003.39    653.74 o
   3  -7   3      921.48     1046.01     20.07 o
   4  -7   3     1602.47     1892.71     21.99 o
   6  -7   3     4331.46     4384.71     48.85 o
   7  -7   3     5310.17     5342.31     43.83 o
   8  -7   3      785.55      712.64     17.38 o
   9  -7   3     1030.73      990.73     24.88 o
  10  -7   3      545.56      570.27     15.59 o
  11  -7   3      637.86      659.11     28.02 o
  12  -7   3      332.69      325.06     12.58 o
  13  -7   3       94.65       93.81     11.72 o
  14  -7   3      101.36       79.58     11.86 o
 -14  -6   3       74.35       67.02     32.18 o
 -13  -6   3       16.27       17.20      7.99 o
 -12  -6   3        7.55       15.45     23.34 o
 -11  -6   3       52.10       82.85     53.88 o
 -10  -6   3       24.22        2.95     10.94 o
  -9  -6   3      266.24      273.46     38.62 o
  -8  -6   3      864.47      862.81     12.61 o
  -7  -6   3     1155.37     1134.62     21.84 o
  -6  -6   3      729.35      794.44     21.88 o
  -5  -6   3     1512.46     1636.10     81.34 o
  -4  -6   3    12096.76    11701.19   1174.05 o
  -3  -6   3    10410.38     9826.22    861.65 o
  -2  -6   3     6910.51     6492.70    454.70 o
  -1  -6   3     4387.22     4308.78    185.96 o
   0  -6   3    15127.00    15236.42    163.41 o
   1  -6   3    10245.61    11121.97     44.66 o
   2  -6   3    18156.38    21157.83     55.51 o
   3  -6   3     9001.45    11203.44     39.16 o
   5  -6   3     4248.56     4513.73     52.58 o
   6  -6   3      999.30     1093.05     19.50 o
   7  -6   3       52.24       60.53     13.34 o
   8  -6   3       16.35       20.78     11.75 o
   9  -6   3       29.19       43.46     11.58 o
  10  -6   3      133.13      139.39     15.37 o
  11  -6   3      129.21      136.03     12.08 o
  12  -6   3      255.61      227.66     12.26 o
  13  -6   3       90.25       83.29     12.85 o
  14  -6   3      118.17      112.63     12.81 o
 -14  -5   3      216.37      204.27     14.97 o
 -13  -5   3      308.63      257.44     42.63 o
 -12  -5   3      292.75      268.36     26.81 o
 -11  -5   3      297.90      309.97      9.23 o
 -10  -5   3      654.53      680.98     10.37 o
  -9  -5   3     2218.22     2261.66    109.39 o
  -8  -5   3      484.91      406.56     54.13 o
  -7  -5   3     1442.46     1464.61     47.21 o
  -6  -5   3       27.00       52.88      8.19 o
  -5  -5   3      989.08     1101.81     36.40 o
  -4  -5   3       60.77       63.39      8.28 o
  -3  -5   3       65.39       80.47      8.52 o
  -2  -5   3      497.23      529.24     38.52 o
  -1  -5   3      604.22      604.64     30.25 o
   0  -5   3     1838.19     1910.61     18.87 o
   1  -5   3      463.00      413.63     20.95 o
   2  -5   3     3069.49     3717.26     27.81 o
   3  -5   3     8926.85    10208.35     35.76 o
   4  -5   3     2630.00     2667.72     49.18 o
   5  -5   3     8917.41     9329.85     50.32 o
   6  -5   3     4285.66     4436.38     87.98 o
   7  -5   3     5499.94     5621.70    118.08 o
   8  -5   3     3599.22     3515.82     99.21 o
   9  -5   3     1155.90     1130.22     57.40 o
  10  -5   3      794.46      877.49     22.40 o
  11  -5   3      448.21      468.63     24.08 o
  12  -5   3      719.56      676.98     24.99 o
  13  -5   3      121.12      111.93     11.62 o
  14  -5   3       20.58       40.28     11.49 o
 -15  -4   3        6.64        5.09     24.46 o
 -14  -4   3       10.94      -14.06     17.05 o
 -13  -4   3       17.58       24.24     17.54 o
 -12  -4   3       13.00       29.82     10.93 o
 -11  -4   3      222.17      212.77     48.58 o
 -10  -4   3      343.39      360.33     29.89 o
  -9  -4   3     1754.62     1732.16     16.11 o
  -8  -4   3     2157.09     2136.66     87.27 o
  -7  -4   3      815.72      802.42     10.59 o
  -6  -4   3     2679.31     2689.51     32.02 o
  -5  -4   3     2549.01     2785.97     82.26 o
  -4  -4   3     9451.88     9211.49    516.44 o
  -3  -4   3     4331.32     3709.11    423.96 o
  -2  -4   3    11877.29    10606.15   1095.57 o
  -1  -4   3      204.78      233.39      8.47 o
   0  -4   3     6283.12     6396.66     45.00 o
   1  -4   3     6025.68     6539.90    306.40 o
   2  -4   3      149.29      160.01     16.92 o
   3  -4   3     4013.47     4733.28    341.88 o
   4  -4   3      914.31     1074.29     43.10 o
   5  -4   3      336.81      360.14     21.26 o
   6  -4   3        3.09        4.69     14.32 o
   7  -4   3        3.91       -6.72     14.16 o
   8  -4   3      178.30      192.37     11.49 o
   9  -4   3       22.43       40.24     11.25 o
  10  -4   3      574.82      644.86     40.55 o
  11  -4   3      380.60      364.05     21.61 o
  12  -4   3      558.27      507.51     12.72 o
  13  -4   3      130.40      115.52     11.73 o
  14  -4   3      122.30      120.08     22.08 o
 -15  -3   3      163.65      116.87     31.97 o
 -14  -3   3      331.54      314.46     12.10 o
 -13  -3   3      241.65      269.91     11.72 o
 -12  -3   3      181.83      191.52     11.16 o
 -11  -3   3     1283.14     1323.68     36.68 o
 -10  -3   3     1418.46     1375.31     60.24 o
  -9  -3   3     2714.87     2831.75    100.54 o
  -8  -3   3      577.75      550.79     33.45 o
  -7  -3   3      314.69      323.91     16.09 o
  -6  -3   3       50.36       75.07      7.95 o
  -5  -3   3      737.88      825.40     46.81 o
  -4  -3   3       41.79       81.70     20.85 o
  -3  -3   3     1427.75     1516.64     85.70 o
  -2  -3   3       81.96      103.06     10.13 o
  -1  -3   3     2986.31     2800.54    142.93 o
   0  -3   3     3777.80     3683.30     38.58 o
   2  -3   3      248.62      358.81     24.98 o
   3  -3   3    10476.10    10787.67     63.90 o
   4  -3   3     2331.20     2428.96     64.02 o
   5  -3   3     4853.47     5100.43    211.92 o
   6  -3   3     4979.89     5064.80    164.06 o
   7  -3   3     2732.89     2479.60    190.37 o
   8  -3   3     2033.97     1915.72    111.95 o
   9  -3   3      302.49      273.30     34.79 o
  10  -3   3      766.28      770.27     11.36 o
  11  -3   3      157.32      201.74     11.90 o
  12  -3   3       54.46       62.55      9.24 o
  13  -3   3       21.64       21.09      7.80 o
  14  -3   3       10.95       14.31     13.04 o
  15  -3   3        0.01        6.40     16.16 o
 -15  -2   3        8.49       57.71     11.28 o
 -14  -2   3       61.00       86.71      9.33 o
 -13  -2   3       99.46      107.82     12.22 o
 -12  -2   3      167.12      197.84      9.10 o
 -11  -2   3      362.76      440.39     19.47 o
 -10  -2   3     2808.52     2901.11    311.90 o
  -9  -2   3     3634.19     3612.23    224.57 o
  -8  -2   3     4532.46     4414.82    207.14 o
  -7  -2   3     4220.59     4251.25    193.22 o
  -6  -2   3    11808.57    11763.99    581.28 o
  -5  -2   3    10114.91    10518.48    229.51 o
  -4  -2   3    27018.88    24737.51    571.15 o
  -3  -2   3     5187.12     4749.69    180.37 o
  -2  -2   3     7182.25     6223.29    772.38 o
  -1  -2   3    11178.70     9448.65    707.41 o
   0  -2   3     6976.03     6884.04    121.09 o
   1  -2   3    15418.27    15050.50   1274.98 o
   2  -2   3      743.54      712.82     25.96 o
   3  -2   3       20.28       35.04     11.36 o
   4  -2   3       46.80       70.23     11.49 o
   5  -2   3      101.12      121.41     17.54 o
   6  -2   3     2216.31     2350.29    103.56 o
   7  -2   3      140.32      127.87      9.13 o
   8  -2   3      757.53      758.38     15.22 o
   9  -2   3      203.08      225.88     35.94 o
  10  -2   3      748.15      780.42     23.38 o
  11  -2   3      860.34      734.68     42.25 o
  12  -2   3      418.58      353.75     46.36 o
  13  -2   3      259.70      214.01      9.62 o
  14  -2   3       34.45       43.74     16.43 o
  15  -2   3       75.91       89.87      9.66 o
 -15  -1   3      177.49      132.62     25.35 o
 -14  -1   3       77.64       97.09      9.02 o
 -13  -1   3      275.67      256.40      8.29 o
 -12  -1   3       62.86       67.16     26.90 o
 -11  -1   3      470.57      482.35     28.37 o
 -10  -1   3      485.43      456.94     17.23 o
  -9  -1   3      701.22      692.82     68.31 o
  -8  -1   3      402.96      434.43     33.85 o
  -7  -1   3      199.33      224.00      9.06 o
  -6  -1   3       62.68       75.19     14.79 o
  -5  -1   3     5115.34     5050.80    182.95 o
  -4  -1   3     3481.08     3271.34    176.16 o
  -3  -1   3    12532.48    11392.89    657.90 o
  -2  -1   3    13891.84    13025.68    553.62 o
   0  -1   3    26127.18    22178.44    972.75 o
   2  -1   3    15707.61    15196.28    766.75 o
   3  -1   3    16855.67    15921.92    360.72 o
   4  -1   3    13481.17    13411.06    138.51 o
   5  -1   3    17417.96    17199.05     34.98 o
   6  -1   3     7866.95     7928.50    126.65 o
   7  -1   3     1980.12     1855.57     46.36 o
   8  -1   3     1149.24     1070.63     24.73 o
   9  -1   3      833.81      867.58     16.31 o
  10  -1   3      255.21      275.48     25.60 o
  11  -1   3       52.41       95.95     17.52 o
  12  -1   3        0.60       11.21     20.68 o
  13  -1   3        9.07       25.36     21.44 o
  14  -1   3       11.24       -2.93     19.33 o
  15  -1   3       21.05       30.95     15.84 o
 -15   0   3       40.92       37.17      9.18 o
 -14   0   3      105.75      125.03      9.14 o
 -13   0   3       61.76       60.66      9.62 o
 -12   0   3      138.92      145.33     19.51 o
 -11   0   3      573.40      605.89     28.73 o
 -10   0   3     3067.89     3165.27    122.44 o
  -9   0   3     1829.64     1852.20    114.63 o
  -8   0   3     2688.63     2630.60    248.06 o
  -7   0   3      553.25      614.79     27.90 o
  -6   0   3     7221.79     7509.22    574.77 o
  -5   0   3    10389.07    10658.27    693.12 o
  -4   0   3     9169.90     9005.99    279.30 o
  -3   0   3     1439.53     1409.12     71.67 o
  -2   0   3     1317.16     1371.90     15.77 o
  -1   0   3     3328.03     2615.62    267.65 o
   0   0   3     3770.82     3444.68    105.91 o
   1   0   3      260.27      329.30     11.84 o
   2   0   3      572.24      621.04     32.19 o
   3   0   3      180.28      223.03      9.70 o
   4   0   3     2391.32     2500.23     43.52 o
   5   0   3     3743.84     3672.89    104.85 o
   6   0   3     3153.76     3196.62     68.40 o
   7   0   3     4707.67     4732.03    135.37 o
   8   0   3     2586.38     2660.67    100.82 o
   9   0   3     2510.61     2559.41     27.66 o
  10   0   3     1309.44     1235.34     43.25 o
  11   0   3     1541.54     1377.51     42.43 o
  12   0   3      302.04      227.37     11.50 o
  13   0   3      375.15      352.99     30.23 o
  14   0   3      108.42      104.57      9.28 o
 -15   1   3      132.43      121.62     19.74 o
 -14   1   3       26.03       30.90      9.12 o
 -13   1   3       52.49       46.42     13.33 o
 -12   1   3        2.07       -4.40     10.89 o
 -11   1   3       79.95       77.66      9.05 o
 -10   1   3       27.02       31.37     11.08 o
  -9   1   3       20.40       20.38     11.04 o
  -8   1   3       88.68      116.33     18.01 o
  -7   1   3      504.19      567.95     11.08 o
  -6   1   3     1547.22     1709.33    155.62 o
  -5   1   3     3156.79     2974.92    283.90 o
  -4   1   3     1594.96     1525.21    110.09 o
  -3   1   3     2634.74     2606.47    156.00 o
  -2   1   3    11469.04    10545.14     45.09 o
   0   1   3    37700.82    25553.46     73.12 o
   1   1   3     4585.16     4594.78    115.89 o
   2   1   3    24763.44    22024.14   1215.62 o
   3   1   3    12738.87    13673.65    542.94 o
   4   1   3    10270.79    10486.28    513.93 o
   5   1   3     5625.69     5856.03     90.87 o
   6   1   3     4767.63     4834.67    133.03 o
   7   1   3      976.91     1001.22     49.70 o
   8   1   3      442.59      437.46     10.21 o
   9   1   3      111.60      133.34     39.09 o
  10   1   3       37.86       52.29      8.33 o
  11   1   3       36.03       40.70      9.49 o
  12   1   3       53.94       28.09     10.94 o
  13   1   3       50.42       65.78     11.39 o
  14   1   3       82.23       83.82     11.44 o
 -15   2   3      150.70      131.74     33.76 o
 -14   2   3      148.95      117.92     11.43 o
 -13   2   3      131.06      148.44     34.33 o
 -12   2   3      651.77      675.37     26.02 o
 -11   2   3     1059.21     1071.15    142.92 o
 -10   2   3     1924.44     1899.99    109.77 o
  -9   2   3      953.47      932.19     26.70 o
  -8   2   3     1395.56     1368.58    116.65 o
  -7   2   3      273.36      254.40     14.45 o
  -6   2   3     3928.22     4068.16    285.50 o
  -5   2   3     5753.79     5865.64    455.49 o
  -4   2   3       43.88       72.84      8.88 o
  -3   2   3      215.35      235.37     15.66 o
  -1   2   3        0.10        8.27     10.54 o
   0   2   3    15496.75    14174.91    413.75 o
   1   2   3      146.92      180.64      7.06 o
   2   2   3      236.60      257.01      9.57 o
   3   2   3      452.11      453.68     30.91 o
   4   2   3     3794.37     4133.80    163.16 o
   5   2   3     4725.85     4891.93    171.40 o
   6   2   3     2947.05     2808.03    109.87 o
   7   2   3     2229.05     2281.81     77.47 o
   8   2   3     1252.71     1343.89     27.90 o
   9   2   3     3168.23     3343.98     15.12 o
  10   2   3     1554.11     1618.98     49.56 o
  11   2   3      849.59      761.45     48.09 o
  12   2   3      282.11      282.10     10.34 o
  13   2   3      156.34      158.90     18.32 o
  14   2   3       97.55      130.61     12.08 o
 -15   3   3       31.36       47.91     11.23 o
 -14   3   3        8.30       24.03     21.50 o
 -13   3   3        3.75       10.68     10.72 o
 -12   3   3       26.54       42.21     14.97 o
 -11   3   3      217.58      223.73     12.02 o
 -10   3   3      454.18      422.97     79.99 o
  -9   3   3      640.28      640.99     55.05 o
  -8   3   3      294.88      295.30     34.75 o
  -7   3   3     2285.91     2208.22    202.57 o
  -6   3   3     3984.60     4107.26    378.42 o
  -5   3   3    11313.07    10621.39    894.95 o
  -4   3   3     3494.78     2984.03     24.34 o
  -3   3   3    10021.27     8108.40     35.04 o
  -1   3   3    28239.22    22534.97     60.89 o
   0   3   3    14689.04    12518.82    590.58 o
   1   3   3     4500.58     4514.37     73.22 o
   2   3   3      256.33      233.54      8.81 o
   3   3   3      887.21     1010.09     43.20 o
   4   3   3    12178.91    13239.22    480.21 o
   5   3   3      423.89      459.36     37.23 o
   6   3   3      110.36      124.26     12.66 o
   7   3   3       88.03      136.25     32.73 o
   8   3   3        0.98        5.36      8.94 o
   9   3   3       32.15       32.20      9.04 o
  10   3   3       89.32       96.26     29.98 o
  11   3   3       69.45       62.76     11.10 o
  12   3   3      225.51      203.66      9.55 o
  13   3   3       56.69       80.86     27.05 o
  14   3   3      124.48       91.38     27.70 o
 -15   4   3      129.82      113.87     11.55 o
 -14   4   3      183.85      204.18     14.25 o
 -13   4   3      154.14      179.17      9.41 o
 -12   4   3      668.31      699.10     62.43 o
 -11   4   3     1162.64     1226.23     98.95 o
 -10   4   3     2603.65     2576.95    296.84 o
  -9   4   3      759.86      722.10     84.81 o
  -8   4   3      601.96      593.81     76.50 o
  -7   4   3     1310.52     1347.52    125.95 o
  -6   4   3      377.91      385.92     32.73 o
  -5   4   3     1517.12     1511.25     19.74 o
  -4   4   3      268.21      295.18     15.01 o
  -3   4   3       24.68       32.22     10.23 o
  -2   4   3     6557.19     5947.63     30.63 o
  -1   4   3     5116.85     4563.57    965.75 o
   0   4   3     6451.58     6138.21    434.44 o
   1   4   3     4249.76     4407.41    144.87 o
   2   4   3     8356.67     8643.71    332.98 o
   3   4   3     5599.06     5963.03    213.01 o
   4   4   3     1280.73     1155.10     49.10 o
   5   4   3     6049.70     6101.25    315.43 o
   6   4   3     2817.40     2899.94    131.37 o
   7   4   3     1419.34     1436.22     74.53 o
   8   4   3      586.61      641.38     10.21 o
   9   4   3     1615.33     1652.60     12.35 o
  10   4   3      493.33      489.07     12.07 o
  11   4   3      292.76      239.12     15.30 o
  12   4   3       66.17       41.18      9.08 o
  13   4   3       62.61       49.41     23.83 o
  14   4   3       23.50       36.77      9.95 o
 -15   5   3        0.91       -0.61     11.04 o
 -14   5   3        1.63        0.07      8.69 o
 -13   5   3       28.18        9.06     10.81 o
 -12   5   3       85.45      115.88     11.19 o
 -11   5   3      442.98      442.55     41.20 o
 -10   5   3      190.43      183.39     37.88 o
  -9   5   3     1019.08     1017.16    133.97 o
  -8   5   3     1605.49     1562.86    193.08 o
  -7   5   3     4906.15     4323.67     26.79 o
  -6   5   3     9013.47     7549.43     32.87 o
  -5   5   3    10507.13     8948.08     35.55 o
  -4   5   3     8065.22     6946.64     32.18 o
  -3   5   3    15682.90    13203.69     41.98 o
  -2   5   3    20016.45    18271.29     50.88 o
  -1   5   3    15248.64    13375.83   1265.62 o
   0   5   3    17663.59    16692.06     92.46 o
   1   5   3     1692.55     1679.28     91.02 o
   2   5   3     9915.36    10342.59     91.89 o
   3   5   3      149.23      146.92      9.79 o
   4   5   3      116.64      105.96      7.89 o
   5   5   3       32.62       55.16      9.36 o
   6   5   3       47.71       86.67     19.05 o
   7   5   3      352.41      373.80     11.35 o
   8   5   3      291.63      283.58      9.81 o
   9   5   3      454.35      422.46     26.04 o
  10   5   3      664.32      675.30     24.50 o
  11   5   3      119.09      103.12     25.17 o
  12   5   3      237.21      245.20     38.10 o
  13   5   3      131.87      119.08      8.11 o
 -15   6   3       41.88       32.85      9.26 o
 -14   6   3      105.36      119.78     10.77 o
 -13   6   3       83.94       96.10     16.29 o
 -12   6   3      226.48      223.12     11.75 o
 -11   6   3      246.83      250.54     21.17 o
 -10   6   3      172.35      167.87      9.39 o
  -9   6   3      518.67      447.70     15.40 o
  -8   6   3       33.66       37.61     14.72 o
  -7   6   3      314.33      288.16     11.68 o
  -6   6   3      184.44      172.38     15.80 o
  -5   6   3       31.28       17.90     15.08 o
  -4   6   3     1724.70     1422.95     16.27 o
  -3   6   3      165.96      129.92     14.93 o
  -2   6   3     5062.79     5261.42     29.58 o
  -1   6   3    12823.43    12208.34   1036.64 o
   0   6   3     6519.79     6794.09     77.88 o
   1   6   3     7624.99     7813.29    151.42 o
   2   6   3     3123.61     3201.07    121.83 o
   3   6   3    15380.21    15905.90    336.20 o
   4   6   3    15917.96    16449.57    471.10 o
   5   6   3     6979.31     7105.98    121.34 o
   6   6   3      449.03      420.98     11.68 o
   7   6   3     2411.33     2480.79    110.23 o
   8   6   3     1237.96     1288.55     61.70 o
   9   6   3      957.69      992.98     90.27 o
  10   6   3      279.02      266.70      9.74 o
  11   6   3      106.80      104.87     15.14 o
  12   6   3       28.09       49.46     11.26 o
  13   6   3        7.91       26.81      7.09 o
 -15   7   3       38.80       72.65     15.30 o
 -14   7   3        8.10        8.86     14.79 o
 -13   7   3       51.58       92.93     14.64 o
 -12   7   3      146.99      147.86     14.64 o
 -11   7   3      528.72      485.06     16.24 o
 -10   7   3      236.80      212.88     14.83 o
  -9   7   3      287.75      216.78     11.10 o
  -8   7   3      272.52      243.14     14.97 o
  -7   7   3     2042.74     1751.21     19.78 o
  -6   7   3     3068.54     2481.62     21.48 o
  -5   7   3     2096.29     1846.82     19.74 o
  -4   7   3     1642.56     1709.85     19.96 o
  -3   7   3      852.71      827.82     14.25 o
  -2   7   3     7703.07     8471.52     34.93 o
  -1   7   3      745.19      668.49     54.89 o
   0   7   3     2304.10     2411.93     18.98 o
   1   7   3      116.47      128.40      8.95 o
   2   7   3       75.70      106.56     15.57 o
   3   7   3       40.53       40.64      8.72 o
   4   7   3      142.61      163.10     12.19 o
   5   7   3     1151.84     1220.85     24.85 o
   6   7   3     1718.02     1868.61     37.70 o
   7   7   3      311.02      323.16      9.16 o
   8   7   3     1331.55     1409.01     34.36 o
   9   7   3      613.79      656.21     28.72 o
  10   7   3      741.19      647.21      9.97 o
  11   7   3      352.95      307.71     23.85 o
  12   7   3      253.08      249.88      8.46 o
  13   7   3      161.25      177.86     22.59 o
 -15   8   3       27.31       65.88     15.22 o
 -14   8   3       46.82       36.78     14.72 o
 -13   8   3       32.26       34.68     14.50 o
 -12   8   3       49.54       39.70     14.97 o
 -11   8   3      160.22      146.02     15.12 o
 -10   8   3        2.01        4.30     14.07 o
  -9   8   3       22.82       23.90     13.92 o
  -8   8   3       51.03       44.84     14.17 o
  -7   8   3      102.46       85.34     14.50 o
  -6   8   3      612.41      457.11     39.34 o
  -5   8   3       68.90       60.23     12.28 o
  -4   8   3      376.78      411.11     15.30 o
  -3   8   3     1732.70     1784.26     17.21 o
  -2   8   3     1594.04     1688.84     20.83 o
  -1   8   3     2272.24     2083.36    123.93 o
   0   8   3     1234.47     1324.30     22.59 o
   1   8   3     3238.06     3544.04     77.27 o
   2   8   3      822.68      881.83     36.14 o
   3   8   3     4794.88     5043.46    317.29 o
   4   8   3     1641.61     1611.77     39.16 o
   5   8   3     2627.96     2725.00     40.97 o
   6   8   3      751.13      767.91     17.14 o
   7   8   3      203.69      223.05      7.47 o
   8   8   3      281.50      318.43     17.37 o
   9   8   3      126.90      146.28     21.92 o
  10   8   3       83.59       84.46     12.22 o
  11   8   3        0.68       -8.34      9.32 o
  12   8   3        3.59       15.38     18.60 o
 -14   9   3       88.87       78.14     10.67 o
 -13   9   3      185.94      140.05     16.16 o
 -12   9   3      278.15      253.09     16.24 o
 -11   9   3      500.24      373.50     16.20 o
 -10   9   3      543.85      433.49     15.91 o
  -9   9   3      347.08      291.49     15.30 o
  -8   9   3     1090.43      817.30     13.81 o
  -7   9   3     1777.59     1720.64    297.96 o
  -6   9   3     1345.77     1206.38    166.77 o
  -5   9   3      344.17      308.95     19.49 o
  -4   9   3     1388.07     1493.28     19.92 o
  -3   9   3      240.07      255.69     16.09 o
  -2   9   3      274.77      283.97     16.60 o
  -1   9   3       98.94      106.28      8.53 o
   0   9   3       62.34       84.99      7.77 o
   1   9   3      253.42      298.59      9.61 o
   2   9   3      142.48      140.31     11.38 o
   3   9   3      632.97      798.20     12.34 o
   4   9   3     1853.84     1927.74    108.99 o
   5   9   3       53.79       38.50     13.67 o
   6   9   3      887.13      939.04     25.75 o
   7   9   3      272.17      297.75      9.03 o
   8   9   3     1292.97     1298.17     68.17 o
   9   9   3      271.24      249.16     18.93 o
  10   9   3      320.25      302.04     12.27 o
  11   9   3      143.60      163.06     18.76 o
  12   9   3      130.59      124.98      9.00 o
 -14  10   3        9.17       35.36     14.83 o
 -13  10   3       78.77       72.18     15.55 o
 -12  10   3        1.59       14.07     15.30 o
 -11  10   3        1.17      -14.72     14.72 o
 -10  10   3        0.44       -4.45     14.07 o
  -9  10   3      102.92       87.30     17.01 o
  -8  10   3      314.95      335.84    105.30 o
  -7  10   3      819.09      813.31    172.86 o
  -6  10   3      410.66      343.43     58.13 o
  -5  10   3     1348.37     1296.37     99.50 o
  -4  10   3     1078.27     1143.57     19.74 o
  -3  10   3     3867.94     4212.91     27.37 o
  -2  10   3     2863.98     2815.92    317.02 o
  -1  10   3     4488.95     4424.55    133.22 o
   0  10   3      520.67      463.53     27.21 o
   1  10   3     1318.89     1404.21     11.96 o
   2  10   3     1760.37     1758.59    115.50 o
   3  10   3     2245.50     2383.75     70.89 o
   4  10   3      737.79      736.69     32.15 o
   5  10   3      164.93      168.67     10.28 o
   6  10   3       94.63      117.34     13.16 o
   7  10   3       60.18       51.90     10.11 o
   8  10   3       33.46       58.78     16.19 o
   9  10   3        2.36       11.98      8.22 o
  10  10   3        0.26       28.11     10.96 o
  11  10   3       21.66      -11.88     11.88 o
 -13  11   3      137.66      105.88     15.87 o
 -12  11   3      245.81      183.98     15.77 o
 -11  11   3      210.33      162.79     28.06 o
 -10  11   3      374.97      353.90     95.25 o
  -9  11   3      422.55      464.91    127.01 o
  -8  11   3     1052.55     1026.02    235.44 o
  -7  11   3      304.97      305.14     41.10 o
  -6  11   3      957.86      944.44     58.92 o
  -5  11   3      125.88      113.79     17.05 o
  -4  11   3      338.24      337.67     13.20 o
  -3  11   3      164.06      178.81     17.75 o
  -2  11   3        0.04       28.24     13.33 o
  -1  11   3       13.72       14.47     11.57 o
   0  11   3      289.03      281.60     12.28 o
   1  11   3      408.28      496.55     19.85 o
   2  11   3      669.20      701.65      9.98 o
   3  11   3      575.25      637.90     25.66 o
   4  11   3     1885.34     2010.66     86.37 o
   5  11   3      569.66      595.76     50.19 o
   6  11   3      685.26      756.87     27.88 o
   7  11   3      608.17      595.44     23.78 o
   8  11   3      512.55      521.08     23.37 o
   9  11   3      389.22      330.10      8.38 o
  10  11   3       90.62       78.05      8.58 o
  11  11   3       70.93       93.85     18.29 o
 -13  12   3        0.24       21.87     12.26 o
 -12  12   3        7.92        1.78     11.01 o
 -11  12   3        1.55      -10.59     10.59 o
 -10  12   3       41.81       51.63     18.62 o
  -9  12   3      120.23      137.12     25.71 o
  -8  12   3      331.45      307.34     62.47 o
  -7  12   3      533.50      467.50     45.76 o
  -6  12   3      578.87      568.86     50.93 o
  -5  12   3      664.19      659.11     73.53 o
  -4  12   3      849.23      884.38     14.97 o
  -3  12   3     2828.06     2831.18    320.22 o
  -2  12   3     2091.29     2135.05    170.95 o
  -1  12   3     2360.14     2454.72     68.65 o
   0  12   3     1514.40     1586.26     14.46 o
   1  12   3     1208.02     1292.29     75.48 o
   2  12   3     1280.37     1333.64     32.89 o
   3  12   3      406.84      427.93     53.63 o
   4  12   3      397.89      413.87     46.61 o
   5  12   3       54.92       61.26     33.48 o
   6  12   3       49.95       87.23     19.78 o
   7  12   3        3.83       29.85     11.48 o
   8  12   3        1.71        0.20     11.76 o
   9  12   3       66.59       53.86      8.74 o
  10  12   3       12.94       12.90      7.57 o
 -12  13   3       78.52       72.07     14.05 o
 -11  13   3       35.09       29.79     10.63 o
 -10  13   3       50.64       52.64     10.48 o
  -9  13   3       52.69       58.86     10.40 o
  -8  13   3      143.26      162.45     36.11 o
  -7  13   3       63.84       49.80     10.83 o
  -6  13   3        8.11       20.02     17.75 o
  -5  13   3        1.67        3.40     23.70 o
  -4  13   3       97.51      100.02     16.38 o
  -3  13   3       34.24       28.18     10.32 o
  -2  13   3       97.00       72.10     16.78 o
  -1  13   3      180.98      195.58     11.70 o
   0  13   3      398.18      449.29     12.19 o
   1  13   3      280.47      301.05     15.57 o
   2  13   3     1836.83     1892.90     38.29 o
   3  13   3      984.51     1075.58     21.05 o
   4  13   3      647.52      686.26     56.93 o
   5  13   3      667.46      691.01     36.09 o
   6  13   3      517.75      524.80     17.63 o
   7  13   3      553.21      567.60     58.47 o
   8  13   3      238.71      224.83     10.00 o
   9  13   3      220.14      187.52     18.03 o
 -12  14   3        5.47        3.16     12.37 o
 -11  14   3        4.32        8.84     13.00 o
 -10  14   3       43.20       60.73     23.67 o
  -9  14   3      107.20       87.66     15.49 o
  -8  14   3      198.65      156.84     32.96 o
  -7  14   3      130.71      106.69     11.04 o
  -6  14   3       39.09       47.08     10.76 o
  -5  14   3      395.92      359.73     21.50 o
  -4  14   3      194.03      196.74     11.71 o
  -3  14   3      564.60      584.27     24.58 o
  -2  14   3      162.72      190.67     16.56 o
  -1  14   3      162.22       89.28     70.57 o
   0  14   3      128.34      122.43      8.18 o
   1  14   3      134.97      143.03     11.55 o
   2  14   3       98.77      121.53      9.57 o
   3  14   3       32.43       48.69     34.01 o
   4  14   3        9.58       29.86     19.24 o
   5  14   3       29.88       31.71      9.53 o
   6  14   3        1.33       -5.24      7.99 o
   7  14   3       94.29       79.10      8.49 o
   8  14   3       37.84       46.47     26.78 o
 -11  15   3       19.75       18.21     10.94 o
 -10  15   3       19.59       21.89     12.21 o
  -9  15   3       13.62       22.62     11.70 o
  -8  15   3        1.73       13.74     15.69 o
  -7  15   3        6.04        6.23     11.08 o
  -6  15   3       15.50       15.65     10.92 o
  -5  15   3       35.42       54.54     10.76 o
  -4  15   3       13.36       -9.89     10.98 o
  -3  15   3      276.21      248.93     12.37 o
  -2  15   3      203.05      205.93     16.56 o
  -1  15   3       55.48       58.36     15.91 o
   0  15   3      155.98      130.99     21.93 o
   1  15   3      227.68      242.05     10.56 o
   2  15   3      316.56      327.65     35.13 o
   3  15   3      229.86      223.80     16.56 o
   4  15   3      117.82      124.27     28.15 o
   5  15   3      126.47      136.18      9.63 o
   6  15   3      117.63       97.61     18.98 o
   7  15   3      164.00      170.46      9.86 o
 -10  16   3       37.29       26.41     15.78 o
  -9  16   3      168.95      144.62     21.06 o
  -8  16   3      139.08      114.47     17.47 o
  -7  16   3      271.99      238.11     13.52 o
  -6  16   3      136.26      122.47     12.62 o
  -5  16   3      172.25      162.55      8.55 o
  -4  16   3      315.19      321.60     13.34 o
  -3  16   3      168.63      159.83     17.50 o
  -2  16   3      239.26      273.23     17.00 o
  -1  16   3        6.83       18.33     15.95 o
   0  16   3       25.47       21.06     31.68 o
   1  16   3        6.20        0.69     11.72 o
   2  16   3       17.27        8.85     23.40 o
   3  16   3        6.70       20.31      9.14 o
   4  16   3        4.29       23.78     23.22 o
   5  16   3       31.26       26.67     32.65 o
   6  16   3       18.58       17.56     21.48 o
  -8  17   3        0.14       16.11     12.59 o
  -7  17   3        8.26       17.78      9.49 o
  -6  17   3       17.13       27.04      8.50 o
  -5  17   3      129.16      117.32      9.93 o
  -4  17   3      323.39      300.31     18.22 o
  -3  17   3      132.48      124.93     17.36 o
  -2  17   3      346.41      260.61     12.87 o
  -1  17   3      205.06      174.87     16.96 o
   0  17   3      268.14      193.50    118.46 o
   1  17   3      252.63      251.06     33.03 o
   2  17   3      166.40      179.64     12.18 o
   3  17   3      206.48      199.80     11.98 o
   4  17   3       94.53       82.07     10.65 o
  -7  18   3       36.83       35.12     10.29 o
  -6  18   3       89.22       74.89      9.78 o
  -5  18   3       58.28       80.37     19.11 o
  -4  18   3      122.59      127.94     17.79 o
  -3  18   3       19.68       12.62     12.08 o
  -2  18   3       24.55       31.64     17.00 o
  -1  18   3        0.58       23.83     16.56 o
   0  18   3        0.03        3.83     11.43 o
   1  18   3       39.82       43.91     11.92 o
   2  18   3        8.20       10.16     12.26 o
  -3  19   3      100.95       84.72     17.07 o
  -2  19   3       81.09       66.90     16.49 o
  -2 -19   4      114.26       87.47     33.30 o
  -1 -19   4      110.60      104.38     11.94 o
   0 -19   4      115.68       29.56     27.55 o
   1 -19   4       89.50       52.58     20.58 o
   2 -19   4       12.51       17.50     19.89 o
   4 -19   4        0.54        4.45     19.96 o
  -5 -18   4        2.01       20.21     11.45 o
  -4 -18   4        1.51        7.45      9.14 o
  -3 -18   4       81.04       93.90     13.38 o
  -2 -18   4      121.01      105.50     11.79 o
  -1 -18   4      209.49      187.12     25.91 o
   0 -18   4      106.69      106.91     11.60 o
   1 -18   4      138.33      141.10     20.58 o
   2 -18   4      184.33      147.06     23.61 o
   3 -18   4      258.99      199.35     24.41 o
   4 -18   4      239.89      206.19     21.80 o
   5 -18   4      237.51      209.26     18.44 o
   6 -18   4      102.57       76.48     17.25 o
   7 -18   4       73.29       63.71     17.25 o
  -6 -17   4      149.22      137.55     11.59 o
  -5 -17   4      102.10      106.59     13.80 o
  -4 -17   4      145.34      140.15     11.88 o
  -3 -17   4       92.50       72.88     11.52 o
  -2 -17   4       52.59       57.72     11.37 o
  -1 -17   4      130.86      109.58     13.72 o
   0 -17   4       21.29       12.85     11.06 o
   1 -17   4       10.95        9.18     19.20 o
   2 -17   4        1.21        7.94     14.50 o
   3 -17   4        0.75        6.20     13.04 o
   4 -17   4       29.31       61.36     15.91 o
   5 -17   4       11.47        1.81     20.29 o
   6 -17   4       35.63       74.74     17.03 o
   7 -17   4       67.01      120.67     16.92 o
   8 -17   4       68.37       62.67     17.03 o
  -8 -16   4        1.94       -1.45     16.13 o
  -7 -16   4       64.95       52.49      9.58 o
  -6 -16   4       35.67       38.48     16.71 o
  -5 -16   4      105.02       80.60     11.88 o
  -4 -16   4       42.84       19.91     15.49 o
  -3 -16   4      280.03      281.93     11.75 o
  -2 -16   4      407.42      386.98     35.60 o
  -1 -16   4      537.85      515.25     13.75 o
   0 -16   4      293.64      278.42     13.10 o
   1 -16   4      166.25       86.93     74.64 o
   2 -16   4      247.66      214.00     15.40 o
   3 -16   4      326.67      267.25     16.50 o
   4 -16   4      232.58      227.02     20.83 o
   5 -16   4      113.97      113.00     16.74 o
   6 -16   4       87.28       85.45     16.89 o
   7 -16   4       23.01       -9.08     16.89 o
   8 -16   4       17.44       45.71     16.34 o
   9 -16   4       13.28       36.59     16.38 o
  -9 -15   4       89.07       62.67     10.96 o
  -8 -15   4      213.26      177.84      9.71 o
  -7 -15   4      251.27      228.57     10.00 o
  -6 -15   4      526.43      511.33     12.69 o
  -5 -15   4      343.06      337.66     12.42 o
  -4 -15   4       68.52       61.50     11.41 o
  -3 -15   4      190.34      203.82     14.25 o
  -2 -15   4       16.57       20.72     11.68 o
  -1 -15   4      154.43      130.56     13.09 o
   0 -15   4        8.03       20.17     14.03 o
   1 -15   4        1.28       12.28     10.27 o
   2 -15   4      204.06      198.96     14.68 o
   3 -15   4       99.50      115.69     12.82 o
   4 -15   4      227.83      238.70     17.86 o
   5 -15   4      267.85      291.71     17.90 o
   6 -15   4      151.30      199.50     17.10 o
   7 -15   4      140.21      137.59     17.32 o
   8 -15   4      160.58      166.81     17.36 o
   9 -15   4      142.53      112.10     12.37 o
  10 -15   4       62.37       56.88     16.74 o
 -10 -14   4        1.64       -2.30      8.55 o
  -9 -14   4      103.08      128.43     12.33 o
  -8 -14   4       84.21       91.52     11.53 o
  -7 -14   4      406.90      418.81     17.75 o
  -6 -14   4      233.24      236.31      9.97 o
  -5 -14   4      677.60      738.72     18.21 o
  -4 -14   4      780.54      833.22     83.42 o
  -3 -14   4     1694.66     1665.48     54.10 o
  -2 -14   4     1502.31     1457.02     39.36 o
  -1 -14   4     1583.14     1648.24     32.51 o
   0 -14   4     1534.62     1515.49     42.04 o
   1 -14   4      933.13      872.15     26.29 o
   2 -14   4      922.72      901.08     31.03 o
   3 -14   4      556.16      536.35     56.10 o
   4 -14   4     1001.23      986.78     21.05 o
   5 -14   4       65.53       68.42     17.54 o
   6 -14   4       63.97       99.91     17.50 o
   7 -14   4        1.01       -1.45     16.85 o
   8 -14   4        1.73      -15.12     16.67 o
   9 -14   4        4.26       46.90     16.71 o
  10 -14   4        1.84      -16.89     16.89 o
  11 -14   4       17.48      -16.31     16.31 o
 -10 -13   4      126.46      121.16     23.02 o
  -9 -13   4       85.27       98.55      9.63 o
  -8 -13   4      227.71      241.25     27.99 o
  -7 -13   4      316.18      299.60     15.05 o
  -6 -13   4       80.06       98.33     13.08 o
  -5 -13   4      296.52      293.10     18.59 o
  -4 -13   4        3.34       13.46     19.09 o
  -3 -13   4        4.58       24.03     11.85 o
  -2 -13   4       76.95      103.64     18.98 o
  -1 -13   4       38.67       76.42     11.97 o
   0 -13   4      156.06      151.75     13.20 o
   1 -13   4      281.71      308.33     10.77 o
   2 -13   4     1280.17     1348.84     79.44 o
   3 -13   4     1861.74     1864.66    205.51 o
   4 -13   4     1198.40     1355.73     22.13 o
   5 -13   4     1032.80     1116.78     16.56 o
   6 -13   4     1144.68     1312.01     21.37 o
   7 -13   4      904.42     1069.41     20.29 o
   8 -13   4      552.82      614.55     18.77 o
   9 -13   4      484.92      461.26     13.60 o
  10 -13   4      162.71      103.82     12.44 o
  11 -13   4       77.32       76.91     16.71 o
 -11 -12   4       59.65       66.75      7.97 o
 -10 -12   4        5.44       -4.82      8.55 o
  -9 -12   4      185.72      160.87      9.26 o
  -8 -12   4      262.29      270.34     15.95 o
  -7 -12   4      794.08      741.98     12.08 o
  -6 -12   4      472.91      489.34     31.56 o
  -5 -12   4      678.20      652.41     25.36 o
  -4 -12   4      730.07      736.84     16.60 o
  -3 -12   4     1427.76     1458.06     15.82 o
  -2 -12   4     2090.10     2066.74    111.28 o
  -1 -12   4      916.81      899.72     13.58 o
   0 -12   4      744.05      769.75     39.90 o
   1 -12   4      664.69      675.95     12.24 o
   2 -12   4     2461.48     2460.67    128.35 o
   3 -12   4      267.73      292.68     18.59 o
   4 -12   4       62.36       87.69     17.68 o
   5 -12   4      111.96      130.90     17.36 o
   6 -12   4       18.98       36.52     17.97 o
   7 -12   4       13.06       41.69     17.36 o
   8 -12   4       67.79      100.24     12.26 o
   9 -12   4       71.51      106.67     16.96 o
  10 -12   4      151.22      145.26     12.58 o
  11 -12   4       58.37       41.84     16.78 o
  12 -12   4      120.76      131.55     16.63 o
 -12 -11   4      181.93      114.49     11.19 o
 -11 -11   4       72.78       55.23      7.17 o
 -10 -11   4       55.09       44.29      8.10 o
  -9 -11   4      161.44      146.79      9.72 o
  -8 -11   4       67.31       77.29     10.32 o
  -7 -11   4      585.98      543.72     26.76 o
  -6 -11   4       41.56       42.54      8.13 o
  -5 -11   4       10.58       25.63      9.30 o
  -4 -11   4       76.45       76.65      9.95 o
  -3 -11   4      365.02      402.57     20.93 o
  -2 -11   4       68.67       84.03     11.27 o
  -1 -11   4      680.51      697.35     18.28 o
   0 -11   4      136.94      138.78      9.07 o
   1 -11   4     1153.29     1122.36     14.47 o
   2 -11   4      205.10      245.82     23.14 o
   3 -11   4     2750.83     3139.92     26.40 o
   4 -11   4     2725.10     3164.00     25.49 o
   5 -11   4     1733.23     1884.18     18.22 o
   6 -11   4      359.88      448.32     18.12 o
   7 -11   4     1549.94     1799.02     22.02 o
   8 -11   4      670.59      821.60     19.09 o
   9 -11   4      603.11      636.68     18.69 o
  10 -11   4      239.49      210.89     17.28 o
  11 -11   4       92.69      103.53     11.72 o
  12 -11   4       27.77       -1.88     16.89 o
  13 -11   4        7.47       37.17     16.31 o
 -12 -10   4       31.63       22.74     16.64 o
 -11 -10   4      222.85      235.67     32.55 o
 -10 -10   4      261.36      257.66     19.99 o
  -9 -10   4      591.32      536.71     35.26 o
  -8 -10   4     1084.11     1042.27     72.22 o
  -7 -10   4     1560.36     1430.37    103.42 o
  -6 -10   4     1407.34     1335.74     58.57 o
  -5 -10   4      840.22      788.37     47.98 o
  -4 -10   4     2938.49     2855.95    113.11 o
  -3 -10   4     1263.51     1239.54     34.45 o
  -2 -10   4     3029.20     3048.42     70.00 o
  -1 -10   4      115.23      121.24     12.36 o
   0 -10   4     1656.56     1605.07     37.33 o
   1 -10   4       96.94      101.97      9.35 o
   2 -10   4       15.49       30.32     13.77 o
   3 -10   4      615.86      754.16     19.17 o
   4 -10   4       23.57       31.71     16.81 o
   5 -10   4        4.76       12.26     16.42 o
   6 -10   4      355.02      515.47     17.65 o
   7 -10   4      189.57      286.03     17.36 o
   8 -10   4      238.43      226.91     17.21 o
   9 -10   4      101.27      118.14     12.15 o
  10 -10   4      183.45      240.65     17.10 o
  11 -10   4      184.11      177.01     17.74 o
  12 -10   4      121.24      128.19     44.32 o
  13 -10   4       86.63       64.69     13.66 o
 -13  -9   4      120.59       97.93      9.98 o
 -12  -9   4      128.42      116.60     22.85 o
 -11  -9   4      167.50      167.48     16.36 o
 -10  -9   4       23.63       71.15     43.50 o
  -9  -9   4      176.60      186.86      9.85 o
  -8  -9   4        3.70       15.59     17.23 o
  -7  -9   4        6.06       19.08      7.89 o
  -6  -9   4       25.15       53.50      9.47 o
  -5  -9   4      344.96      339.49     19.39 o
  -4  -9   4     1633.32     1628.81     71.73 o
  -3  -9   4     3016.19     3019.38    165.98 o
  -2  -9   4     2859.15     2752.47     65.38 o
  -1  -9   4     1840.51     1780.02     62.84 o
   0  -9   4     1903.71     1916.38     33.93 o
   1  -9   4     5773.84     5907.98    184.82 o
   2  -9   4     4695.46     5119.05    560.11 o
   3  -9   4     3641.73     4053.59     23.94 o
   4  -9   4      368.50      395.16     17.83 o
   5  -9   4     3657.30     4363.23     26.29 o
   6  -9   4      848.80     1022.65     19.06 o
   7  -9   4      794.08      944.76     19.02 o
   8  -9   4      774.34      833.35     14.14 o
   9  -9   4      191.13       60.27     75.96 o
  10  -9   4      112.19       88.09     24.34 o
  11  -9   4        2.25        6.26     22.64 o
  12  -9   4        6.25        8.90     19.78 o
  13  -9   4        2.30       13.06      9.22 o
 -13  -8   4      218.28      222.30     23.25 o
 -12  -8   4      181.90      161.00     10.56 o
 -11  -8   4      114.99      134.57     10.93 o
 -10  -8   4      642.06      649.18      9.46 o
  -9  -8   4     1677.40     1722.65     54.06 o
  -8  -8   4     3285.90     3454.34    257.14 o
  -7  -8   4     2233.02     2077.93    162.17 o
  -6  -8   4     3293.59     3210.52    293.95 o
  -5  -8   4     1407.88     1460.66    129.00 o
  -4  -8   4     5665.16     5899.16    429.56 o
  -3  -8   4     4425.57     4334.16    208.18 o
  -2  -8   4     2797.18     2795.02     91.89 o
  -1  -8   4      513.31      480.67     16.80 o
   0  -8   4       11.72       22.10      8.40 o
   1  -8   4     1239.93     1420.24     82.78 o
   2  -8   4     1036.54     1334.79     21.59 o
   3  -8   4      588.25      709.36     19.09 o
   4  -8   4     1480.32     1738.12     21.80 o
   5  -8   4      726.70      884.34     19.60 o
   6  -8   4      455.79      561.64     18.15 o
   7  -8   4     1054.84        3.65     16.92 o
   8  -8   4     1547.85     1452.85     34.57 o
   9  -8   4      540.03      511.24     23.14 o
  10  -8   4      394.03      366.63     18.84 o
  11  -8   4      270.09      278.62     18.19 o
  12  -8   4      228.69      205.57     17.54 o
  13  -8   4      101.37      105.95     20.61 o
  14  -8   4       35.98        5.30     17.66 o
 -14  -7   4       56.60       51.68     11.38 o
 -13  -7   4      137.93      156.18     11.51 o
 -12  -7   4        4.22        1.69     31.46 o
 -11  -7   4       78.37       87.90     16.58 o
 -10  -7   4       71.32       80.03      7.68 o
  -9  -7   4       33.17       21.30     29.49 o
  -8  -7   4       81.29       98.03     19.83 o
  -7  -7   4      365.88      385.48      9.49 o
  -6  -7   4      843.72      881.80     75.28 o
  -5  -7   4     2268.33     2295.59    193.04 o
  -4  -7   4     5522.14     5228.16    378.64 o
  -3  -7   4     9396.07     8733.66    630.16 o
  -2  -7   4     8530.77     8348.56    409.07 o
  -1  -7   4    12384.56    11706.58    427.08 o
   0  -7   4     7493.53     7659.53     54.42 o
   1  -7   4    16481.44    18215.28     51.93 o
   2  -7   4    10766.00    11601.14     38.33 o
   3  -7   4    16639.03    19404.49     48.64 o
   4  -7   4     3402.08     3890.07     25.24 o
   5  -7   4     1164.97     1321.88     19.67 o
   6  -7   4     2671.91     2915.97    232.78 o
   7  -7   4     1043.82     1072.34     31.68 o
   8  -7   4      797.36      813.27     28.10 o
   9  -7   4       19.12       19.34     14.37 o
  10  -7   4        0.16        7.74     14.15 o
  11  -7   4       29.70       35.77     12.78 o
  12  -7   4       45.71       46.50     11.81 o
  13  -7   4       46.16       21.69     12.68 o
  14  -7   4       40.90       42.17     12.80 o
 -14  -6   4      116.62      147.36      9.33 o
 -13  -6   4      147.19      135.01     16.54 o
 -12  -6   4      217.38      205.63     23.63 o
 -11  -6   4      111.46      100.16      7.62 o
 -10  -6   4      565.21      556.90     21.05 o
  -9  -6   4      930.69     1053.09     85.95 o
  -8  -6   4     3362.91     3496.75    113.24 o
  -7  -6   4      257.80      249.99      8.12 o
  -6  -6   4     1170.75     1160.28     11.86 o
  -5  -6   4      471.24      529.64     56.19 o
  -4  -6   4     3575.44     3557.93    342.31 o
  -3  -6   4      830.00      865.48     63.43 o
  -2  -6   4      843.71      810.57     51.82 o
  -1  -6   4      454.52      515.38     13.42 o
   0  -6   4     2610.15     2612.90     16.84 o
   1  -6   4     6284.00     7413.96    340.95 o
   2  -6   4     1030.31     1094.25     19.42 o
   3  -6   4     5301.98     6134.40     27.45 o
   4  -6   4     1874.31     2132.09     22.09 o
   5  -6   4     3949.63     4685.35    429.13 o
   6  -6   4     5948.77     6325.96     36.89 o
   7  -6   4     2325.34     2299.02     63.81 o
   8  -6   4     2313.62     2339.65     20.19 o
   9  -6   4     1535.64     1470.76     16.21 o
  10  -6   4     1479.97     1467.18     50.79 o
  11  -6   4      721.41      753.22     14.20 o
  12  -6   4      259.81      248.93     12.44 o
  13  -6   4      156.89      125.54     12.07 o
  14  -6   4       58.43       57.40     11.72 o
 -14  -5   4        8.57       18.84     12.24 o
 -13  -5   4       45.24       52.69     27.59 o
 -12  -5   4        2.42       29.28     13.43 o
 -11  -5   4        5.78       34.98      8.76 o
 -10  -5   4      294.59      320.74     35.83 o
  -9  -5   4      451.56      437.71      9.92 o
  -8  -5   4      639.46      603.54     63.99 o
  -7  -5   4      746.60      742.55     53.73 o
  -6  -5   4      850.76      878.50     39.45 o
  -5  -5   4     5113.57     5424.17    414.38 o
  -4  -5   4     4993.91     4792.28    488.36 o
  -3  -5   4    10605.60     9710.76   1004.40 o
  -2  -5   4      574.48      498.67     30.59 o
  -1  -5   4     3461.76     3190.99    133.20 o
   0  -5   4     9358.72     9783.25    118.91 o
   1  -5   4    15472.77    16699.85    616.39 o
   2  -5   4    11928.47    13490.99     41.15 o
   3  -5   4      752.44      768.05     17.83 o
   4  -5   4     3414.09     3893.19    337.14 o
   5  -5   4      309.67      314.81     14.46 o
   6  -5   4     1468.12     1539.40     77.24 o
   7  -5   4      308.94      331.25     12.82 o
   8  -5   4        3.25        1.08     12.70 o
   9  -5   4       26.09       28.81     11.53 o
  10  -5   4      204.23      210.21     12.07 o
  11  -5   4      227.59      218.67     15.30 o
  12  -5   4      222.80      200.85     12.25 o
  13  -5   4      154.69      127.22     11.82 o
  14  -5   4      117.48      119.85     11.93 o
 -15  -4   4      126.47      137.09     11.54 o
 -14  -4   4      299.68      303.49     33.01 o
 -13  -4   4      383.66      411.87     22.35 o
 -12  -4   4      299.60      293.42      8.32 o
 -11  -4   4      198.43      169.39     10.90 o
 -10  -4   4     1036.49     1085.75     75.68 o
  -9  -4   4      773.25      828.37     59.95 o
  -8  -4   4     2173.44     2125.68    146.43 o
  -7  -4   4      180.25      174.09     11.25 o
  -6  -4   4     1048.04     1153.93     44.41 o
  -5  -4   4      133.31      146.91      9.63 o
  -4  -4   4      933.80     1109.70     92.23 o
  -3  -4   4       32.75       50.38     11.35 o
  -2  -4   4      355.05      332.90     22.25 o
  -1  -4   4      700.69      746.04     30.62 o
   0  -4   4      417.23      423.64      7.96 o
   1  -4   4     6871.47     7449.47    439.17 o
   2  -4   4    12524.17    14372.47     42.60 o
   3  -4   4     1165.86     1231.77    109.56 o
   4  -4   4     2015.06     2294.20    121.34 o
   5  -4   4     2715.53     2903.47    156.92 o
   6  -4   4     3761.58     3902.83    297.65 o
   7  -4   4     2784.65     2691.07    170.55 o
   8  -4   4      359.27      355.36     31.17 o
   9  -4   4     1424.89     1436.41    148.76 o
  10  -4   4      453.11      455.93     12.66 o
  11  -4   4      854.81      912.15     33.45 o
  12  -4   4      143.33      123.25     11.76 o
  13  -4   4      112.30      118.32     11.44 o
  14  -4   4       15.30       18.96     11.22 o
 -15  -3   4       15.75       55.47     39.09 o
 -14  -3   4        9.99       14.75     11.42 o
 -13  -3   4       30.08       42.87     25.85 o
 -12  -3   4       74.22       91.17      9.30 o
 -11  -3   4      398.69      478.84     53.16 o
 -10  -3   4      863.11      911.23     46.27 o
  -9  -3   4     3405.59     3411.17    310.62 o
  -8  -3   4     2970.70     2998.24    144.89 o
  -7  -3   4     2137.07     2153.35     78.00 o
  -6  -3   4     3473.62     3537.63    151.73 o
  -5  -3   4    22438.22    21774.36   1724.38 o
  -4  -3   4    22769.56    21970.03   1092.88 o
  -3  -3   4    13000.08    10607.62   1230.00 o
  -2  -3   4     7177.06     6344.95    570.05 o
  -1  -3   4     4891.88     4614.83    227.50 o
   0  -3   4     5621.49     5469.51    164.00 o
   1  -3   4     5366.15     5462.91    323.91 o
   2  -3   4    12060.41    13755.54     42.52 o
   3  -3   4      730.33      780.64     26.13 o
   4  -3   4      160.82      165.41      8.38 o
   5  -3   4       42.55       46.44     12.34 o
   6  -3   4       75.74       79.88     11.12 o
   7  -3   4      253.70      236.27     11.60 o
   8  -3   4       17.27       29.32     11.00 o
   9  -3   4     1192.61     1268.20     90.27 o
  10  -3   4      324.83      315.71     32.27 o
  11  -3   4      331.56      311.96     12.19 o
  12  -3   4      219.54      201.20      9.65 o
  13  -3   4      227.63      193.71     11.99 o
  14  -3   4      170.77      147.30     42.24 o
 -15  -2   4      113.36      117.79      9.61 o
 -14  -2   4      333.83      343.27     26.78 o
 -13  -2   4      161.23      154.15     18.42 o
 -12  -2   4      371.09      358.90     13.51 o
 -11  -2   4      255.41      257.02     10.63 o
 -10  -2   4      988.31     1054.16    125.26 o
  -9  -2   4      396.22      402.08     50.62 o
  -8  -2   4      141.01      160.60      9.64 o
  -7  -2   4      109.95      110.24      7.93 o
  -6  -2   4      163.74      148.96     36.12 o
  -5  -2   4      133.84      167.52     35.71 o
  -4  -2   4     3401.16     3537.10    233.29 o
  -3  -2   4      521.75      381.10     49.33 o
  -2  -2   4    15849.50    13069.84   1638.16 o
  -1  -2   4     9150.50     7695.04    429.28 o
   0  -2   4    31814.25    26015.92     64.37 o
   1  -2   4    16987.22    16458.63   1144.80 o
   2  -2   4    14954.76    15107.76   2048.05 o
   3  -2   4     9344.51     9728.45    393.16 o
   4  -2   4     6867.34     7451.71    242.27 o
   5  -2   4    10210.61    10247.17    385.85 o
   6  -2   4     3534.21     3423.69    148.46 o
   7  -2   4     3931.05     3670.81    255.87 o
   8  -2   4      315.91      269.78     11.91 o
   9  -2   4      329.10      370.98     12.14 o
  10  -2   4      130.39      166.11     29.60 o
  11  -2   4      212.23      210.89     13.18 o
  12  -2   4       23.11       31.07     16.45 o
  13  -2   4        6.74        7.29     11.06 o
  14  -2   4        2.82        0.88     12.11 o
 -15  -1   4       17.32       21.56      9.38 o
 -14  -1   4       19.20       25.24     11.14 o
 -13  -1   4      118.38      122.81      9.18 o
 -12  -1   4      164.13      196.53     21.59 o
 -11  -1   4      897.40     1026.59     84.85 o
 -10  -1   4     1211.43     1293.50    148.28 o
  -9  -1   4     3702.01     3681.21    109.57 o
  -8  -1   4     1241.62     1218.50    133.65 o
  -7  -1   4     5108.88     5234.61    312.61 o
  -6  -1   4     7383.73     7969.38    589.78 o
  -5  -1   4    13015.10    12852.35   1243.36 o
  -4  -1   4    16541.51    15579.41   1226.72 o
  -3  -1   4    18416.74    17871.36    723.46 o
  -2  -1   4    13784.48    12127.06   1374.91 o
  -1  -1   4     7274.26     6293.10    438.40 o
   0  -1   4     8542.05     8019.91    346.53 o
   1  -1   4     3572.75     3514.07    181.82 o
   2  -1   4      491.04      542.34     20.22 o
   3  -1   4      265.24      282.95     14.86 o
   4  -1   4       51.17       63.84      9.28 o
   5  -1   4     2974.59     3178.18    113.69 o
   6  -1   4     1234.60     1232.37     54.53 o
   7  -1   4     1876.21     1876.40     62.61 o
   8  -1   4     1122.16     1063.57     42.24 o
   9  -1   4     1296.25     1342.22     25.82 o
  10  -1   4     1890.29     1898.46     93.64 o
  11  -1   4      686.29      561.10     27.70 o
  12  -1   4      449.50      367.05     38.80 o
  13  -1   4      133.99      122.35      9.47 o
  14  -1   4      213.22      176.40     29.65 o
 -15   0   4       55.77       46.23      9.09 o
 -14   0   4      120.49      114.03      9.47 o
 -13   0   4       30.72       70.26     10.70 o
 -12   0   4      192.90      214.66     37.72 o
 -11   0   4       40.22       66.40     22.64 o
 -10   0   4       31.89       27.90     21.95 o
  -9   0   4       21.93       56.83     28.53 o
  -8   0   4      306.59      301.18     29.83 o
  -7   0   4      107.46      138.85     17.41 o
  -6   0   4      844.86      848.46     51.51 o
  -5   0   4     2748.57     2796.56    270.99 o
  -4   0   4    13721.93    14100.75    940.91 o
  -3   0   4     3192.18     3083.82     95.34 o
  -2   0   4     6808.83     5960.18    580.43 o
  -1   0   4    13773.85    10151.49     29.52 o
   0   0   4    19244.16    16058.66    718.00 o
   2   0   4     8737.60     8890.35    352.06 o
   3   0   4    14892.64    15186.06    702.00 o
   4   0   4     9547.89    10141.20    443.10 o
   5   0   4    14008.17    13554.74    326.00 o
   6   0   4     4679.24     4681.39    164.91 o
   7   0   4     1993.84     1948.50     69.74 o
   8   0   4      465.96      476.37     25.04 o
   9   0   4      414.54      489.84     11.70 o
  10   0   4       56.66       74.66     11.76 o
  11   0   4        1.09       18.60      9.60 o
  12   0   4       18.51       12.46      9.47 o
  13   0   4        9.02       20.19     11.09 o
  14   0   4       14.96        8.41      8.04 o
 -15   1   4       71.16       94.96     42.43 o
 -14   1   4       77.53       89.74     10.11 o
 -13   1   4      146.59      161.81     11.05 o
 -12   1   4      139.00      152.72     41.46 o
 -11   1   4     1531.84     1569.02    181.78 o
 -10   1   4     1826.93     1723.39    199.75 o
  -9   1   4     1332.78     1251.23    145.53 o
  -8   1   4      501.12      487.30     39.34 o
  -7   1   4     1241.51     1339.63    131.37 o
  -6   1   4     2238.27     2357.84    288.74 o
  -5   1   4     2388.44     2370.01    174.49 o
  -4   1   4     5829.66     5611.78    351.91 o
  -3   1   4      313.53      368.98     23.85 o
  -2   1   4     3686.38     3136.72    450.22 o
  -1   1   4       38.30       38.44      8.77 o
   0   1   4     7485.35     6981.51    134.59 o
   1   1   4     2279.27     2547.86     54.84 o
   2   1   4      757.86      823.89     30.41 o
   3   1   4     1418.95     1575.10     97.48 o
   4   1   4     1427.59     1656.13     65.39 o
   5   1   4     5903.20     6589.43    299.97 o
   6   1   4     5640.39     5707.02    168.85 o
   7   1   4     1656.84     1603.14     20.85 o
   8   1   4     3671.62     3802.14     84.99 o
   9   1   4      999.81     1023.57     14.72 o
  10   1   4     1700.72     1639.87    124.93 o
  11   1   4      872.27      792.21     19.38 o
  12   1   4      556.54      491.88     10.24 o
  13   1   4      180.40      143.23      9.57 o
  14   1   4      132.15      120.02     13.43 o
 -15   2   4       45.30       29.96     12.35 o
 -14   2   4       52.49       44.01      7.86 o
 -13   2   4        5.72        0.91     16.67 o
 -12   2   4        2.31       26.39     16.34 o
 -11   2   4       51.98       43.49     10.02 o
 -10   2   4        6.61       16.01     11.28 o
  -9   2   4      105.35      120.97      9.82 o
  -8   2   4      628.88      658.22     28.19 o
  -7   2   4      667.23      733.10     49.74 o
  -6   2   4     3635.09     3740.40    320.74 o
  -5   2   4      980.59      854.68     18.62 o
  -4   2   4     8645.83     8043.18    369.65 o
  -3   2   4     5041.25     4627.02     28.06 o
  -2   2   4      389.34      307.69     15.44 o
  -1   2   4     1546.43     1214.80     69.64 o
   0   2   4    14925.01    13170.28    318.35 o
   1   2   4     7432.37     7138.15    107.79 o
   2   2   4     5028.82     5483.66    173.40 o
   3   2   4     2435.83     2481.81    105.90 o
   4   2   4      822.87      829.31     45.57 o
   5   2   4     2697.55     2718.99     70.94 o
   6   2   4      948.56      930.39     73.37 o
   7   2   4      442.02      430.93     22.06 o
   8   2   4      211.18      188.96     11.52 o
   9   2   4       10.29       -4.85      9.21 o
  10   2   4       33.18       17.76     19.80 o
  11   2   4       94.12      130.35     14.34 o
  12   2   4       17.90       25.36      9.14 o
  13   2   4      100.38       84.88      7.34 o
  14   2   4       42.30       58.84     21.52 o
 -15   3   4      137.23      144.30     15.40 o
 -14   3   4      120.64      109.79     13.43 o
 -13   3   4      338.83      350.88     32.58 o
 -12   3   4      598.38      601.22     60.97 o
 -11   3   4     1479.02     1524.07    140.52 o
 -10   3   4     1790.99     1755.50    184.78 o
  -9   3   4     1859.23     1825.03    130.95 o
  -8   3   4     2066.20     1998.15    310.89 o
  -7   3   4     2461.58     2623.67    219.22 o
  -6   3   4     3742.90     3729.46    320.73 o
  -5   3   4      234.24      188.61     11.35 o
  -4   3   4       65.79      107.40     14.17 o
  -3   3   4       95.40      105.23     14.68 o
  -2   3   4       97.58      119.33     14.21 o
  -1   3   4      178.58      178.87     22.44 o
   0   3   4     2592.87     2550.92    120.37 o
   1   3   4      299.81      316.38      9.79 o
   2   3   4      279.06      393.34     12.49 o
   3   3   4     5107.73     5646.44    240.70 o
   4   3   4     9188.85    10162.08    552.08 o
   5   3   4     1921.64     2167.16     86.77 o
   6   3   4     2201.81     2248.78     73.71 o
   7   3   4     1039.14     1032.26     44.92 o
   8   3   4     1427.81     1589.55     78.61 o
   9   3   4     1032.08     1074.32     98.39 o
  10   3   4      919.45      930.40     78.20 o
  11   3   4      209.62      201.36     14.43 o
  12   3   4      141.01      131.26     15.47 o
  13   3   4      117.71      117.81     16.09 o
  14   3   4       28.33       50.66     15.66 o
 -15   4   4        8.58       21.54      9.20 o
 -14   4   4       10.01        1.76     25.19 o
 -13   4   4        3.35       19.93     26.56 o
 -12   4   4       39.96       56.57     11.36 o
 -11   4   4      104.49      119.87     11.82 o
 -10   4   4      715.14      675.21    119.91 o
  -9   4   4      182.46      183.98     41.35 o
  -8   4   4      958.72     1035.66    115.46 o
  -7   4   4     2980.90     3060.93    269.94 o
  -6   4   4    10682.35     9020.94     32.15 o
  -5   4   4    15001.77    12923.67     37.79 o
  -4   4   4     4765.18     3723.91     22.46 o
  -2   4   4     6202.69     5340.85    435.88 o
  -1   4   4    19218.22    15433.05   1858.97 o
   0   4   4     7074.69     6300.96    346.12 o
   1   4   4     8286.11     7895.34    222.13 o
   2   4   4     2088.15     2257.42     73.56 o
   3   4   4     4390.12     4582.64    180.18 o
   4   4   4     2808.31     2969.41    142.87 o
   5   4   4       59.70       55.62      7.91 o
   6   4   4       11.47        6.67      7.99 o
   7   4   4       17.52       25.19     18.23 o
   8   4   4        1.54        8.78      6.99 o
   9   4   4       49.93       84.84     26.58 o
  10   4   4       80.25       81.43      8.49 o
  11   4   4      395.37      367.47     20.30 o
  12   4   4       43.41       37.74      7.12 o
  13   4   4      104.80      102.45     20.08 o
 -15   5   4       63.62       98.50     13.34 o
 -14   5   4       34.68       21.48     18.12 o
 -13   5   4      122.72      103.17     10.70 o
 -12   5   4      486.68      472.45     37.62 o
 -11   5   4      933.04      921.82    100.06 o
 -10   5   4      741.60      714.14    103.87 o
  -9   5   4      445.09      415.77     28.10 o
  -8   5   4      614.50      560.34     15.77 o
  -7   5   4      635.64      608.51     13.31 o
  -6   5   4     1894.13     1747.09     20.94 o
  -5   5   4       54.58       68.02     15.30 o
  -4   5   4      144.72      149.89     14.61 o
  -3   5   4     2570.86     2534.88     19.49 o
  -2   5   4     1556.44     1459.94    166.95 o
  -1   5   4     4821.78     4449.64    560.78 o
   0   5   4     6332.89     6392.37    157.45 o
   1   5   4     9363.08     9295.39    424.79 o
   2   5   4     6763.59     6853.17    162.03 o
   3   5   4     4819.22     4811.08    179.56 o
   4   5   4     7082.79     7414.60    208.19 o
   5   5   4     6005.60     6173.45    239.53 o
   6   5   4     5283.56     5517.24    200.79 o
   7   5   4     1201.10     1196.72     18.48 o
   8   5   4     1542.12     1642.43     84.32 o
   9   5   4      884.67      891.31     39.72 o
  10   5   4      356.65      306.01     16.31 o
  11   5   4      161.00      146.60     19.65 o
  12   5   4       40.82       33.40      8.36 o
  13   5   4       24.11       50.97     22.27 o
 -15   6   4        8.82       -6.94     15.01 o
 -14   6   4       16.55       46.14     14.17 o
 -13   6   4        1.19       23.14     13.92 o
 -12   6   4      101.20      139.90     14.72 o
 -11   6   4      147.80      133.87     15.01 o
 -10   6   4      205.99      172.99     10.70 o
  -9   6   4      144.89      110.22     10.12 o
  -8   6   4     1447.02     1265.94     18.12 o
  -7   6   4     2443.99     2238.01     20.58 o
  -6   6   4     2979.88     2527.87     21.88 o
  -5   6   4     5795.10     4804.57     24.91 o
  -4   6   4     2015.58     2063.65     99.42 o
  -3   6   4     3751.63     3728.10     24.34 o
  -2   6   4     2359.22     2204.17    190.22 o
  -1   6   4     9937.05     9271.24    604.71 o
   0   6   4     3868.42     3912.19     16.25 o
   1   6   4     3719.68     3862.13    246.10 o
   2   6   4      675.88      718.21     26.76 o
   3   6   4      242.15      225.41     13.30 o
   4   6   4       56.30       57.84     12.12 o
   5   6   4       88.71      100.13      8.54 o
   6   6   4       24.63       21.37     10.58 o
   7   6   4      250.49      272.06      8.56 o
   8   6   4      525.37      528.04      9.35 o
   9   6   4      704.04      697.53     30.25 o
  10   6   4      388.19      387.23      9.83 o
  11   6   4      304.96      272.45     26.73 o
  12   6   4      143.63      151.57     14.25 o
  13   6   4      142.79      146.68     10.13 o
 -15   7   4       40.03       14.28     14.90 o
 -14   7   4       25.74       33.27     14.72 o
 -13   7   4       84.74       63.53     14.57 o
 -12   7   4      110.60      101.18     14.50 o
 -11   7   4      157.66      126.67     15.12 o
 -10   7   4      155.67      154.15     14.46 o
  -9   7   4        6.75       -1.19     13.45 o
  -8   7   4      326.42      262.02     14.72 o
  -7   7   4       90.20       88.20     14.10 o
  -6   7   4       26.53       30.09     10.20 o
  -5   7   4      216.76      187.69     22.15 o
  -4   7   4       32.76       67.62     10.88 o
  -3   7   4     1474.23     1625.88     19.53 o
  -2   7   4     2681.19     2617.37    284.06 o
  -1   7   4     6490.72     6551.11    301.35 o
   0   7   4     2248.45     2199.07     18.23 o
   1   7   4     1630.35     1622.51     38.87 o
   2   7   4     8638.51     8896.93    638.90 o
   3   7   4     3593.53     3984.41    173.21 o
   4   7   4     6412.35     6511.90    171.58 o
   5   7   4     1443.38     1416.89     66.88 o
   6   7   4     1083.58     1140.65     45.70 o
   7   7   4     1808.66     1882.91     64.05 o
   8   7   4      966.72     1031.67     26.35 o
   9   7   4      619.36      617.87     17.72 o
  10   7   4       29.72       44.02      8.07 o
  11   7   4       48.89       71.93      9.40 o
  12   7   4        4.13       26.57     20.90 o
 -15   8   4        0.54       15.55     10.60 o
 -14   8   4        4.31       26.32     14.50 o
 -13   8   4       98.39       97.85     15.19 o
 -12   8   4      251.59      239.20     15.48 o
 -11   8   4      217.00      177.69     15.04 o
 -10   8   4      305.26      213.96     10.78 o
  -9   8   4      355.82      305.16     14.43 o
  -8   8   4      734.86      524.87     12.04 o
  -7   8   4     1452.56     1153.55     14.97 o
  -6   8   4     2320.08     2131.31     13.70 o
  -5   8   4      774.60      748.90     38.26 o
  -4   8   4      247.16      355.02     12.01 o
  -3   8   4      613.24      614.66     16.92 o
  -2   8   4     1394.98     1404.70    167.60 o
  -1   8   4     1248.08     1161.91     56.45 o
   0   8   4       11.72       23.59      9.05 o
   1   8   4        9.98       -8.37      8.61 o
   2   8   4       30.50       43.61     10.87 o
   3   8   4        3.07       20.82      7.53 o
   4   8   4       67.46       75.52      8.50 o
   5   8   4      291.13      341.88     16.10 o
   6   8   4      155.49      172.77      8.40 o
   7   8   4      455.67      479.55     26.02 o
   8   8   4      163.70      172.72     14.71 o
   9   8   4     1093.84     1056.37     39.39 o
  10   8   4      266.56      218.02     17.97 o
  11   8   4      218.30      179.26      8.49 o
  12   8   4      167.54      170.26     29.85 o
 -14   9   4       24.13       33.63     14.39 o
 -13   9   4       11.18       50.62     14.43 o
 -12   9   4      158.42      142.44     15.19 o
 -11   9   4        6.38      -10.70     14.46 o
 -10   9   4       62.64       59.77     14.54 o
  -9   9   4       24.31       31.42     14.25 o
  -8   9   4      105.22       73.77     14.86 o
  -7   9   4       97.49       97.89     16.36 o
  -6   9   4      624.90      568.65     60.35 o
  -5   9   4      366.57      365.70     11.48 o
  -4   9   4      638.76      650.16     17.32 o
  -3   9   4     1025.05     1034.51     14.68 o
  -2   9   4     4046.61     3915.34    438.70 o
  -1   9   4     1979.42     1919.83     71.11 o
   0   9   4     3925.11     4057.93     38.85 o
   1   9   4      614.03      622.70     22.87 o
   2   9   4     1821.38     1974.68     69.12 o
   3   9   4     1342.55     1402.97     55.27 o
   4   9   4     1141.21     1138.46     69.52 o
   5   9   4      406.02      373.70      8.82 o
   6   9   4      229.62      283.27     35.68 o
   7   9   4      319.68      334.02     12.77 o
   8   9   4       91.87      117.53      8.11 o
   9   9   4       28.72       30.96     24.25 o
  10   9   4        0.36       -4.32      8.44 o
  11   9   4        0.14       -7.31      9.07 o
 -14  10   4       29.33       14.50     15.26 o
 -13  10   4       77.64       92.90     14.90 o
 -12  10   4      253.63      171.11     15.22 o
 -11  10   4      289.65      239.67     15.44 o
 -10  10   4      361.33      276.81     15.22 o
  -9  10   4      609.89      376.31    174.18 o
  -8  10   4      806.71      802.75    150.41 o
  -7  10   4     2834.03     2665.51    496.68 o
  -6  10   4      870.82      879.02    102.42 o
  -5  10   4     1229.50     1232.27     88.21 o
  -4  10   4      316.11      349.17     13.02 o
  -3  10   4      727.47      745.05     82.28 o
  -2  10   4      282.40      253.09     12.19 o
  -1  10   4       63.92       55.85      7.77 o
   0  10   4      246.70      245.97     11.78 o
   1  10   4      268.27      304.43     11.97 o
   2  10   4      636.72      698.21     12.96 o
   3  10   4      709.65      764.69     20.83 o
   4  10   4       53.96       39.03      9.39 o
   5  10   4      563.92      574.53     39.47 o
   6  10   4       39.38       60.52     12.81 o
   7  10   4      646.32      680.61     27.10 o
   8  10   4      380.15      354.89     21.31 o
   9  10   4      209.02      179.26     10.71 o
  10  10   4      223.09      198.15      8.50 o
  11  10   4       72.08       65.41     15.98 o
 -13  11   4        0.63       -9.22     10.27 o
 -12  11   4        0.52       15.53      7.72 o
 -11  11   4        1.77       42.15     10.64 o
 -10  11   4       10.82       15.60     10.65 o
  -9  11   4       20.31       30.13     12.80 o
  -8  11   4      253.39      273.88     49.85 o
  -7  11   4      519.35      548.24     81.89 o
  -6  11   4      664.20      642.03     41.96 o
  -5  11   4     1059.17      959.19     37.73 o
  -4  11   4     2083.38     2152.81     18.66 o
  -3  11   4     2561.63     2616.20    184.20 o
  -2  11   4     4184.85     4248.11    427.94 o
  -1  11   4     2522.66     2546.67     15.40 o
   0  11   4     2311.45     2444.53     53.05 o
   1  11   4     1998.66     2072.98    133.97 o
   2  11   4     2052.74     2246.81     45.04 o
   3  11   4     1872.91     1949.48    113.92 o
   4  11   4      241.73      247.93      8.97 o
   5  11   4      274.05      301.15     17.10 o
   6  11   4       63.11      108.59     17.82 o
   7  11   4       66.66       76.64     11.51 o
   8  11   4        0.08        2.91     13.72 o
   9  11   4        0.71       -5.46      8.45 o
  10  11   4       28.17       52.57      9.96 o
 -13  12   4       35.73       29.96      9.35 o
 -12  12   4       75.64       81.11     29.09 o
 -11  12   4       96.28       83.16     26.52 o
 -10  12   4       35.50       49.28     13.11 o
  -9  12   4      226.36      212.36     23.11 o
  -8  12   4      150.50      152.33     26.94 o
  -7  12   4      302.14      310.94     15.28 o
  -6  12   4      271.69      261.15     11.82 o
  -5  12   4      245.35      231.88     10.12 o
  -4  12   4      120.05      153.28     16.78 o
  -3  12   4       74.42       86.03     12.44 o
  -2  12   4        8.52       21.72     10.69 o
  -1  12   4      256.98      246.32    134.06 o
   0  12   4      108.59      110.31      8.46 o
   1  12   4      909.56      956.73     23.27 o
   2  12   4      292.36      367.42     32.54 o
   3  12   4     1869.50     2111.92     67.19 o
   4  12   4      567.59      576.38     16.67 o
   5  12   4      676.33      699.69     64.87 o
   6  12   4      582.89      596.21     29.31 o
   7  12   4      483.78      504.04     41.39 o
   8  12   4      496.37      475.15     25.42 o
   9  12   4      107.21      115.31     12.90 o
 -12  13   4       39.34       19.43     11.96 o
 -11  13   4        5.73        2.91     12.38 o
 -10  13   4       26.80       33.84     10.11 o
  -9  13   4       58.06       55.36     10.48 o
  -8  13   4      100.43      109.75     24.88 o
  -7  13   4      247.29      229.45     19.15 o
  -6  13   4      250.14      228.46     18.71 o
  -5  13   4       60.21       49.50     15.69 o
  -4  13   4      637.56      642.07     31.15 o
  -3  13   4      755.43      756.41     48.06 o
  -2  13   4     1270.54     1350.85     20.14 o
  -1  13   4      391.77      371.48     16.78 o
   0  13   4      510.12      553.28     13.58 o
   1  13   4      402.15      403.13     12.67 o
   2  13   4      223.07      226.22     16.49 o
   3  13   4      246.14      268.00     12.52 o
   4  13   4       43.99       74.59     11.70 o
   5  13   4       38.73       67.54     15.40 o
   6  13   4       12.71       21.74      9.37 o
   7  13   4        3.05       15.75     20.27 o
   8  13   4       93.16      111.81     16.02 o
   9  13   4       27.09       28.63      9.34 o
 -11  14   4       41.38       50.71     10.61 o
 -10  14   4        9.58       23.87     11.61 o
  -9  14   4       15.05       14.62     10.49 o
  -8  14   4       44.46       71.72     30.28 o
  -7  14   4       18.74       21.73     12.82 o
  -6  14   4       34.74       42.85     10.66 o
  -5  14   4       25.04       52.90     15.44 o
  -4  14   4        4.67        1.54     12.15 o
  -3  14   4       27.27       37.54     11.65 o
  -2  14   4       53.66       75.18     16.06 o
  -1  14   4      108.65       98.39     11.57 o
   0  14   4      129.86      161.19     11.34 o
   1  14   4      374.43      410.76     12.31 o
   2  14   4      353.68      396.07     26.11 o
   3  14   4      419.06      435.58     44.03 o
   4  14   4      290.46      305.32     18.46 o
   5  14   4      162.44      181.30      9.70 o
   6  14   4      263.43      232.74      8.67 o
   7  14   4      164.44      127.06     13.58 o
   8  14   4      115.51      161.72     45.98 o
 -11  15   4       65.12       40.75     14.57 o
 -10  15   4       76.20       64.48     22.09 o
  -9  15   4       75.23       61.42     11.15 o
  -8  15   4      193.14      168.54     20.76 o
  -7  15   4       85.80       75.37      9.19 o
  -6  15   4      218.30      182.11     11.45 o
  -5  15   4      159.09      136.44      9.76 o
  -4  15   4      217.20      217.53     11.66 o
  -3  15   4      136.01      163.16     16.34 o
  -2  15   4      209.40      212.73     16.45 o
  -1  15   4      141.89      122.76     11.50 o
   0  15   4       24.46       17.96     12.06 o
   1  15   4       52.34       30.12     18.04 o
   2  15   4       11.76       12.25      9.31 o
   3  15   4        2.57       -4.02     21.64 o
   4  15   4        4.34        2.59     11.24 o
   5  15   4        0.64      -12.37     12.37 o
   6  15   4       40.32       47.51     22.04 o
   7  15   4       51.40       90.38     37.15 o
  -9  16   4        1.56       -8.33     11.05 o
  -8  16   4        0.32      -11.17     11.17 o
  -7  16   4        2.25        8.86     22.76 o
  -6  16   4        0.70        0.61     15.02 o
  -5  16   4       25.22       35.49      8.92 o
  -4  16   4      104.95      108.67     13.65 o
  -3  16   4      179.60      178.81     16.92 o
  -2  16   4      105.36       77.67     11.90 o
  -1  16   4      138.16      120.09     11.61 o
   0  16   4      190.91      153.20     86.82 o
   1  16   4      269.14      264.54     10.99 o
   2  16   4      342.88      318.57     29.71 o
   3  16   4       71.50       96.83     54.28 o
   4  16   4      119.45      103.29     29.83 o
   5  16   4       84.73       70.64     18.32 o
  -8  17   4      147.25      113.46     11.84 o
  -7  17   4       94.46       81.10      9.68 o
  -6  17   4       68.24       91.14     12.40 o
  -5  17   4       68.60       65.67     10.04 o
  -4  17   4      120.44      105.19     17.39 o
  -3  17   4      150.20      198.52     17.25 o
  -2  17   4       29.35       48.67     16.31 o
  -1  17   4       63.89       43.03     11.39 o
   0  17   4        5.68       22.85     16.45 o
   1  17   4       10.90       44.41     17.97 o
   2  17   4       12.43       45.03     11.60 o
   3  17   4        7.78       41.36     43.59 o
   4  17   4       26.21       25.41     10.96 o
  -6  18   4       39.80       47.03      9.52 o
  -5  18   4       76.27       81.12     12.10 o
  -4  18   4       49.11       70.69     16.92 o
  -3  18   4      131.43      143.34     16.96 o
  -2  18   4       82.39       68.74     16.63 o
  -1  18   4      148.12      106.60     12.51 o
   0  18   4      165.89      175.09     17.10 o
   1  18   4      176.80      115.81     69.30 o
   2  18   4      185.55      158.64     17.28 o
  -2 -19   5       52.32       54.09     11.94 o
  -1 -19   5       61.64       56.36     13.56 o
   0 -19   5      128.02      122.29     21.26 o
   1 -19   5       84.41       85.56     23.72 o
   3 -19   5      128.72       93.40     24.30 o
   4 -19   5      151.26      130.65     20.94 o
  -4 -18   5       63.34       69.62     14.39 o
  -3 -18   5       57.53       49.36     11.20 o
  -2 -18   5       57.96       55.85     11.48 o
  -1 -18   5      101.84       80.53     11.76 o
   0 -18   5      105.52       62.13     12.56 o
   1 -18   5       32.16       24.19     20.07 o
   2 -18   5        4.50        4.19     27.08 o
   3 -18   5        1.20       13.70     19.89 o
   4 -18   5        0.79        7.49     16.60 o
   5 -18   5        0.40        5.06     20.21 o
   6 -18   5        8.47       17.32     17.03 o
  -6 -17   5        8.41       35.27     11.54 o
  -5 -17   5        3.37      -12.66     12.66 o
  -4 -17   5       96.07      108.01     18.86 o
  -3 -17   5       44.17       43.92     11.72 o
  -2 -17   5      111.69       96.53     11.33 o
  -1 -17   5      165.78      147.88     12.88 o
   0 -17   5      131.70      110.86     12.56 o
   1 -17   5      194.33      149.96     20.18 o
   2 -17   5      118.39       82.00     13.17 o
   3 -17   5      245.49      208.83     20.39 o
   4 -17   5      156.74      121.35     17.10 o
   5 -17   5      145.88      135.35     17.36 o
   6 -17   5       81.74       64.91     12.51 o
   7 -17   5       60.95       67.76     17.10 o
   8 -17   5       49.80       78.18     12.37 o
  -8 -16   5      133.89      149.52     16.38 o
  -7 -16   5      202.89      155.91     26.45 o
  -6 -16   5      311.42      277.57     32.73 o
  -5 -16   5      353.13      323.75     12.01 o
  -4 -16   5      112.90       91.27     17.88 o
  -3 -16   5       81.02       66.82      9.38 o
  -2 -16   5      124.17      134.35     11.55 o
  -1 -16   5       27.71       44.04     11.30 o
   0 -16   5      139.75      127.55     12.75 o
   1 -16   5        0.07        7.64      8.05 o
   2 -16   5        4.83        8.01     12.47 o
   3 -16   5       28.58       46.10     15.91 o
   4 -16   5       29.29       30.63     16.49 o
   5 -16   5       31.79       67.48     17.14 o
   6 -16   5       43.39       49.50     16.45 o
   7 -16   5       50.84       52.87     16.53 o
   8 -16   5      123.74      145.47     16.96 o
   9 -16   5       28.54      -16.78     16.78 o
  -9 -15   5        2.77       35.35     11.39 o
  -8 -15   5       57.34      107.42     48.58 o
  -7 -15   5       87.58       87.44     14.03 o
  -6 -15   5      235.46      277.90     52.65 o
  -5 -15   5      158.86      160.14      9.75 o
  -4 -15   5      251.96      265.26     44.46 o
  -3 -15   5      910.15      941.29     40.79 o
  -2 -15   5      969.40      941.69     26.60 o
  -1 -15   5      986.83      920.31     14.36 o
   0 -15   5      814.52      797.23     19.54 o
   1 -15   5      777.80      592.21     80.21 o
   2 -15   5      709.51      595.04     17.20 o
   3 -15   5      471.65      469.07     18.33 o
   4 -15   5      363.67      376.39     18.62 o
   5 -15   5      241.95      199.89     13.02 o
   6 -15   5       41.52       45.63     16.71 o
   7 -15   5       59.82       42.09     16.74 o
   8 -15   5       22.61       72.72     15.91 o
   9 -15   5        9.39       -0.83     11.50 o
  10 -15   5        0.14       54.13     16.56 o
 -10 -14   5       61.47       49.17      9.97 o
  -9 -14   5       70.95       75.91      8.74 o
  -8 -14   5      271.99      264.81     13.81 o
  -7 -14   5      507.51      491.85     11.48 o
  -6 -14   5      455.86      451.86     11.60 o
  -5 -14   5       76.40       77.03     29.24 o
  -4 -14   5      277.06      249.61     10.87 o
  -3 -14   5       11.99       25.25     11.60 o
  -2 -14   5      333.20      336.52     10.64 o
  -1 -14   5       36.23       55.21     12.72 o
   0 -14   5        7.40       15.72     11.96 o
   1 -14   5      167.86      161.11     12.14 o
   2 -14   5      249.16      256.25     26.47 o
   3 -14   5      798.15      837.26     20.18 o
   4 -14   5      515.06      581.13     19.45 o
   5 -14   5      354.86      419.79     18.84 o
   6 -14   5      485.90      566.24     19.13 o
   7 -14   5      361.07      414.40     18.22 o
   8 -14   5      257.36      297.20     17.36 o
   9 -14   5      264.37      223.47     17.68 o
  10 -14   5      110.72       55.94     16.78 o
 -10 -13   5       65.23       61.21     24.27 o
  -9 -13   5        7.21       21.55      6.99 o
  -8 -13   5      158.57      192.67     15.71 o
  -7 -13   5      224.95      210.60      7.89 o
  -6 -13   5      448.27      437.54      9.32 o
  -5 -13   5      660.50      670.04     26.92 o
  -4 -13   5      723.75      750.67     35.40 o
  -3 -13   5     1020.37     1041.72     31.33 o
  -2 -13   5     2623.10     2625.63     24.34 o
  -1 -13   5     2363.82     2286.29     30.43 o
   0 -13   5     2070.70     1892.54     81.75 o
   1 -13   5     1000.78      964.49     14.72 o
   2 -13   5      738.22      767.18     58.51 o
   3 -13   5     1540.86     1752.15     23.22 o
   4 -13   5      478.90      569.96     19.09 o
   5 -13   5      384.97      429.30     18.80 o
   6 -13   5       22.06       30.99     17.00 o
   7 -13   5        5.06       41.44     17.14 o
   8 -13   5        0.62      -17.10     17.10 o
   9 -13   5        6.09      -17.57     17.57 o
  10 -13   5       11.78       11.54     17.00 o
  11 -13   5       48.54       51.24     16.60 o
 -11 -12   5      124.27      104.04     15.42 o
 -10 -12   5      112.95      108.59     15.07 o
  -9 -12   5       50.73       62.88      8.15 o
  -8 -12   5      140.39      161.20      9.51 o
  -7 -12   5       37.82       55.17      8.28 o
  -6 -12   5      516.18      509.89     19.06 o
  -5 -12   5        6.73        9.40      8.91 o
  -4 -12   5      120.54      101.03      9.19 o
  -3 -12   5      121.10      134.66      9.37 o
  -2 -12   5      101.35       96.94     11.54 o
  -1 -12   5       29.86       46.27     11.57 o
   0 -12   5      407.98      425.80     15.42 o
   1 -12   5     1178.01     1182.94     16.35 o
   2 -12   5     1797.53     1796.44    161.55 o
   3 -12   5      992.77     1082.50     20.86 o
   4 -12   5      957.52     1152.98     20.61 o
   5 -12   5     1128.95     1377.53     21.41 o
   6 -12   5      798.49      873.71     14.90 o
   7 -12   5     1355.09     1648.66     21.88 o
   8 -12   5      728.23      847.38     19.64 o
   9 -12   5      319.48      271.09     18.12 o
  10 -12   5      234.23      239.24     17.65 o
  11 -12   5      117.33      108.48     12.48 o
  12 -12   5       60.06       97.45     11.93 o
 -12 -11   5       60.67       52.28     11.10 o
 -11 -11   5        3.18        5.07      8.97 o
 -10 -11   5       91.76       87.29      9.46 o
  -9 -11   5      206.18      201.08     13.52 o
  -8 -11   5      798.74      744.40     69.14 o
  -7 -11   5      902.73      824.14     54.10 o
  -6 -11   5      534.21      525.73     30.86 o
  -5 -11   5      389.41      415.55     46.35 o
  -4 -11   5      797.81      797.15     14.34 o
  -3 -11   5     2361.89     2262.40     55.19 o
  -2 -11   5     1344.47     1269.10     42.61 o
  -1 -11   5     3682.26     3365.70    151.20 o
   0 -11   5      212.82      197.77      9.86 o
   1 -11   5     1272.56     1232.73     31.39 o
   2 -11   5       93.82      117.73     23.09 o
   3 -11   5      430.32      512.79     18.51 o
   4 -11   5       70.01       86.46     16.96 o
   5 -11   5       10.05       15.04     12.37 o
   6 -11   5       69.80       94.16     16.53 o
   7 -11   5      122.91      173.53     17.50 o
   8 -11   5       30.71       65.16     16.71 o
   9 -11   5      158.13      169.56     17.36 o
  10 -11   5      116.39      152.34     16.45 o
  11 -11   5      109.96      157.19     16.67 o
  12 -11   5       84.83      120.16     16.56 o
 -12 -10   5      223.28      194.29      9.50 o
 -11 -10   5       70.59       48.96     11.40 o
 -10 -10   5      101.36       86.49      7.10 o
  -9 -10   5       62.66       77.82      8.33 o
  -8 -10   5      520.92      519.06     29.54 o
  -7 -10   5       19.11       10.17     10.00 o
  -6 -10   5       20.91       33.26     19.75 o
  -5 -10   5       87.21       95.34      7.02 o
  -4 -10   5      276.92      315.16     29.92 o
  -3 -10   5      121.55      102.69      9.38 o
  -2 -10   5     1093.32     1113.53     21.38 o
  -1 -10   5     1128.59     1102.28     37.90 o
   0 -10   5      539.40      558.03     10.82 o
   1 -10   5     1197.67     1227.18     37.66 o
   2 -10   5     4073.20     4441.62     25.17 o
   3 -10   5     2337.28     2722.48     24.34 o
   4 -10   5     1173.54     1281.56     16.09 o
   5 -10   5      462.42      530.58     13.34 o
   6 -10   5      912.22     1157.57     19.27 o
   7 -10   5      607.23      780.27     18.44 o
   8 -10   5      728.66      798.46     13.89 o
   9 -10   5      251.57      283.39     17.43 o
  10 -10   5       55.85       28.24     16.74 o
  11 -10   5       79.20       89.46     11.57 o
  12 -10   5       16.23       30.95     11.46 o
  13 -10   5       11.72       37.50     16.20 o
 -13  -9   5       40.23       51.36     11.65 o
 -12  -9   5      242.22      261.85     20.09 o
 -11  -9   5      229.40      237.81     27.23 o
 -10  -9   5      361.62      388.95     21.52 o
  -9  -9   5     1043.98     1004.27     47.60 o
  -8  -9   5     1874.26     1788.83    155.14 o
  -7  -9   5     2652.53     2565.62    226.93 o
  -6  -9   5     2257.50     2162.61    168.64 o
  -5  -9   5     2655.70     2551.62    134.47 o
  -4  -9   5     1845.70     1825.30    130.52 o
  -3  -9   5     5469.24     5370.55    239.31 o
  -2  -9   5     4464.41     4340.06    157.44 o
  -1  -9   5     3090.08     2884.09     91.42 o
   0  -9   5      557.41      517.77      9.56 o
   1  -9   5       16.81       12.96     10.69 o
   2  -9   5      163.78      244.30     17.32 o
   3  -9   5       10.65       43.07     16.85 o
   4  -9   5      217.80      214.32     12.69 o
   5  -9   5     1068.98     1303.62     16.34 o
   6  -9   5      588.15      690.88     13.78 o
   7  -9   5      451.13      478.00     18.04 o
   8  -9   5      319.00      365.73     17.57 o
   9  -9   5      351.69      374.95     17.03 o
  10  -9   5      211.51      250.42     48.71 o
  11  -9   5      249.54      250.55     11.24 o
  12  -9   5      178.00      175.11     10.54 o
  13  -9   5       74.36       84.94     13.64 o
 -13  -8   5       75.72       75.54     25.00 o
 -12  -8   5      133.18      125.34     47.33 o
 -11  -8   5       10.18       -2.91      8.94 o
 -10  -8   5      128.30      123.63     15.89 o
  -9  -8   5       21.07       59.44      9.94 o
  -8  -8   5        8.10       30.55     22.66 o
  -7  -8   5       10.09       15.67      7.96 o
  -6  -8   5      745.80      731.04     42.02 o
  -5  -8   5      592.25      616.02     51.19 o
  -4  -8   5     4051.25     3931.94    258.69 o
  -3  -8   5     4322.97     4122.29    203.57 o
  -2  -8   5     5406.70     5174.41    175.68 o
  -1  -8   5     3594.51     3492.40     94.52 o
   0  -8   5    11957.17    11824.46    191.26 o
   1  -8   5     6191.81     6224.53    391.48 o
   2  -8   5    10751.85    12296.39     40.43 o
   3  -8   5     5109.37     5955.62     30.19 o
   4  -8   5     3981.49     4419.20     23.40 o
   5  -8   5     1870.32     2129.24     18.26 o
   6  -8   5     2415.31     2879.31     23.29 o
   7  -8   5     1053.10     1198.28     20.11 o
   8  -8   5       72.37       51.25     11.15 o
   9  -8   5      217.00      201.72     10.78 o
  10  -8   5        3.33      -11.77     18.10 o
  11  -8   5        6.78        1.68     12.68 o
  12  -8   5        1.64      -13.37     13.37 o
  13  -8   5        0.57      -12.66     12.66 o
 -14  -7   5       82.67       96.95     11.47 o
 -13  -7   5      173.67      214.61     11.72 o
 -12  -7   5      131.09      152.02     11.18 o
 -11  -7   5      318.65      345.04     38.46 o
 -10  -7   5      332.66      370.66     12.20 o
  -9  -7   5     1716.74     1875.58    151.39 o
  -8  -7   5     1585.64     1609.54     40.61 o
  -7  -7   5     2497.31     2396.25    173.01 o
  -6  -7   5      782.54      785.61     63.93 o
  -5  -7   5     2391.71     2392.68    212.11 o
  -4  -7   5     2328.31     2329.64    179.84 o
  -3  -7   5     1940.33     1834.22    132.65 o
  -2  -7   5     2319.53     2228.43     91.79 o
  -1  -7   5       20.07       23.19      7.88 o
   0  -7   5     1269.46     1457.16     24.98 o
   1  -7   5      772.86      811.98     37.94 o
   2  -7   5      110.71      167.50     18.33 o
   3  -7   5     2148.94     2549.35     23.72 o
   4  -7   5     1031.20     1374.78     20.86 o
   5  -7   5     2866.76     3604.80     24.77 o
   6  -7   5     3102.47     3450.68     20.65 o
   7  -7   5     4434.24     4504.39    278.72 o
   8  -7   5     1718.42     1691.51     70.59 o
   9  -7   5     1494.62     1489.70     39.18 o
  10  -7   5      656.42      701.95     20.52 o
  11  -7   5      446.43      480.98     13.02 o
  12  -7   5      359.10      323.26     11.71 o
  13  -7   5      177.21      146.76      8.99 o
 -14  -6   5      111.37      111.08     11.42 o
 -13  -6   5        4.79       32.78      9.60 o
 -12  -6   5       10.63        5.04      7.53 o
 -11  -6   5       28.46       36.83     18.39 o
 -10  -6   5        2.71        5.02      8.72 o
  -9  -6   5       53.51       76.30     11.05 o
  -8  -6   5      450.19      449.91     11.90 o
  -7  -6   5       83.26       65.17      7.54 o
  -6  -6   5      753.65      724.48     69.26 o
  -5  -6   5     1150.20     1090.10    106.95 o
  -4  -6   5     6170.99     5804.49    443.89 o
  -3  -6   5     3198.24     2997.77    248.24 o
  -2  -6   5    11416.97    10544.52    669.62 o
  -1  -6   5     1528.03     1435.12     42.24 o
   0  -6   5     6391.23     6171.09    122.15 o
   1  -6   5     7158.77     7233.20    317.56 o
   2  -6   5     8148.57     9505.53     35.40 o
   3  -6   5     4286.28     5044.31     27.59 o
   4  -6   5     3540.74     4008.60     25.53 o
   5  -6   5     2533.71     2843.64    747.42 o
   6  -6   5      434.02      493.06     29.31 o
   7  -6   5      725.41      817.24     27.41 o
   8  -6   5      173.15      185.25      8.84 o
   9  -6   5       61.01       77.43     10.26 o
  10  -6   5        0.98        3.14      8.92 o
  11  -6   5       15.58       17.25     10.09 o
  12  -6   5       53.29       63.31     10.05 o
  13  -6   5       64.42       68.58      9.58 o
  14  -6   5       31.33       33.18     11.54 o
 -14  -5   5      176.80      161.51     35.29 o
 -13  -5   5      355.49      357.13      9.96 o
 -12  -5   5      163.63      189.93     30.48 o
 -11  -5   5      523.60      530.76     61.04 o
 -10  -5   5      678.10      728.42     46.12 o
  -9  -5   5     2173.81     2342.09    210.07 o
  -8  -5   5      679.75      654.27     51.20 o
  -7  -5   5     1495.31     1494.10     71.07 o
  -6  -5   5      157.71      153.32     18.73 o
  -5  -5   5      596.73      584.01     37.54 o
  -4  -5   5      746.05      713.18     76.12 o
  -3  -5   5      234.86      238.55     26.10 o
  -2  -5   5       17.71       28.30      6.86 o
  -1  -5   5      498.76      499.56     17.14 o
   0  -5   5     1233.24     1363.75     34.83 o
   1  -5   5     1144.53     1072.71     51.53 o
   2  -5   5      114.35      142.48     11.80 o
   3  -5   5     2575.55     3040.20    243.55 o
   4  -5   5     2606.66     3170.12    340.38 o
   5  -5   5     4584.38     5251.46    358.15 o
   6  -5   5     3528.41     3996.77    206.93 o
   7  -5   5     4586.45     4687.80    220.32 o
   8  -5   5     3285.30     3327.35    177.27 o
   9  -5   5     1002.96     1060.50     40.83 o
  10  -5   5     1116.01     1150.26     55.14 o
  11  -5   5      477.67      475.70     13.06 o
  12  -5   5      331.03      302.90     10.08 o
  13  -5   5      123.91      118.11      8.34 o
  14  -5   5       53.66       72.61      8.32 o
 -15  -4   5        0.66      -21.37     21.37 o
 -14  -4   5       33.99       14.97     10.50 o
 -13  -4   5        0.12       -5.76      9.17 o
 -12  -4   5        4.05       11.37      9.05 o
 -11  -4   5       67.92       87.39     13.43 o
 -10  -4   5      515.70      555.26     24.90 o
  -9  -4   5      521.40      512.64     52.92 o
  -8  -4   5     1256.02     1202.55    101.74 o
  -7  -4   5     2549.69     2599.99    168.51 o
  -6  -4   5     3093.46     3274.62    169.92 o
  -5  -4   5     1336.47     1411.57    130.86 o
  -4  -4   5     9826.84     8900.52    794.24 o
  -3  -4   5     6838.71     6404.31    552.12 o
  -2  -4   5     4787.61     4317.39    269.69 o
  -1  -4   5     3151.98     2879.03     84.08 o
   0  -4   5     5946.86     6000.82    201.94 o
   1  -4   5     4636.98     4772.16    124.21 o
   2  -4   5      160.96      162.13     38.41 o
   3  -4   5     1349.90     1445.10    133.20 o
   4  -4   5       89.24       94.73      9.75 o
   5  -4   5     1015.50     1089.04     48.31 o
   6  -4   5       57.38       67.42      9.40 o
   7  -4   5      193.18      232.20     17.18 o
   8  -4   5      169.60      172.82      9.25 o
   9  -4   5        4.33        6.67     11.39 o
  10  -4   5      143.34      136.89     11.71 o
  11  -4   5      144.83      135.79     11.78 o
  12  -4   5       94.36       70.42      9.24 o
  13  -4   5      128.98      127.12      8.39 o
  14  -4   5       43.81       24.15      8.11 o
 -15  -3   5      186.11      190.61     25.75 o
 -14  -3   5      233.63      257.65     23.79 o
 -13  -3   5      407.41      392.74     54.13 o
 -12  -3   5      153.85      165.93      7.79 o
 -11  -3   5      780.05      859.44     86.86 o
 -10  -3   5     1054.78     1201.46     75.85 o
  -9  -3   5     2131.21     2251.77     77.85 o
  -8  -3   5     1417.06     1395.52     71.89 o
  -7  -3   5      614.51      635.22     30.86 o
  -6  -3   5      552.80      588.36     46.00 o
  -5  -3   5      367.50      397.30     12.76 o
  -4  -3   5      236.18      271.35     25.70 o
  -3  -3   5      441.57      383.93     29.28 o
  -2  -3   5      642.60      609.62     60.87 o
  -1  -3   5     4524.12     4143.39    213.79 o
   0  -3   5     2755.87     2705.72     87.33 o
   1  -3   5     9020.49     8432.92    424.03 o
   2  -3   5     3180.31     3182.49    222.82 o
   3  -3   5     5023.60     5661.01    562.54 o
   4  -3   5     1928.96     2055.07    135.11 o
   5  -3   5     4792.65     5168.97    174.31 o
   6  -3   5     4059.69     4269.53    177.24 o
   7  -3   5     1659.10     1711.22     96.35 o
   8  -3   5     2178.37     2114.34    129.85 o
   9  -3   5     1102.48     1097.91     67.02 o
  10  -3   5      618.76      612.81     22.46 o
  11  -3   5      181.89      202.58     14.17 o
  12  -3   5      115.34      113.10      8.14 o
  13  -3   5       29.39       34.14      8.63 o
  14  -3   5        4.25       29.77     15.40 o
 -15  -2   5        4.04       43.82     38.82 o
 -14  -2   5       19.51       10.21      9.22 o
 -13  -2   5        4.81       12.53     38.98 o
 -12  -2   5       46.67       51.33     12.22 o
 -11  -2   5      154.57      189.23     15.13 o
 -10  -2   5     1513.51     1598.73    227.65 o
  -9  -2   5     1533.09     1518.34    121.25 o
  -8  -2   5     4877.86     4964.35    324.79 o
  -7  -2   5     1091.08     1153.80     74.54 o
  -6  -2   5    11016.06    11562.48    914.97 o
  -5  -2   5    14641.40    15004.82    990.45 o
  -4  -2   5    19781.99    19145.13   1461.71 o
  -3  -2   5     8377.08     7249.68    871.70 o
  -2  -2   5     8184.58     6933.16    706.63 o
  -1  -2   5    12990.73    11069.34    691.48 o
   0  -2   5     5359.69     5111.60    184.15 o
   1  -2   5     9994.52     9499.11    693.72 o
   2  -2   5     1058.50     1119.74     45.23 o
   3  -2   5      274.87      274.43     13.41 o
   4  -2   5       55.78       65.93      9.44 o
   5  -2   5       70.91       89.79      7.49 o
   6  -2   5      465.63      403.34     11.76 o
   7  -2   5      804.80      876.64     41.77 o
   8  -2   5     1105.54     1063.87     58.89 o
   9  -2   5      230.29      238.88     17.07 o
  10  -2   5      268.89      259.68     27.79 o
  11  -2   5      554.77      534.30     58.29 o
  12  -2   5      247.12      194.91     23.34 o
  13  -2   5      176.91      140.59      8.12 o
  14  -2   5       64.48       62.97      9.15 o
 -15  -1   5      180.03      218.15     13.51 o
 -14  -1   5      123.08      124.72     11.39 o
 -13  -1   5      171.28      173.22     10.12 o
 -12  -1   5       23.28       24.85     12.28 o
 -11  -1   5      260.31      316.46     18.79 o
 -10  -1   5      498.41      531.70     43.34 o
  -9  -1   5      605.98      660.17     57.66 o
  -8  -1   5      267.06      267.65     18.79 o
  -7  -1   5      384.89      376.56     36.67 o
  -6  -1   5       36.77       37.26     11.44 o
  -5  -1   5      679.69      571.24     53.88 o
  -4  -1   5     2702.93     2786.96    114.63 o
  -3  -1   5     8591.46     7746.55    732.02 o
  -2  -1   5     1103.93      985.25    103.98 o
  -1  -1   5    13425.85    10504.66    489.95 o
   0  -1   5    20716.34    18314.86    817.86 o
   1  -1   5    20225.97    18987.34   1140.52 o
   2  -1   5    13908.05    13402.38    599.88 o
   3  -1   5     6675.38     6803.40    490.27 o
   4  -1   5    16713.71    17530.09   1026.32 o
   5  -1   5     5200.77     5334.66    218.37 o
   6  -1   5     7233.38     7548.87    267.81 o
   7  -1   5     1889.45     1822.56     97.64 o
   8  -1   5     2030.36     2017.83     51.48 o
   9  -1   5      436.74      461.58     30.36 o
  10  -1   5      520.89      521.81     32.89 o
  11  -1   5      123.14      137.33      7.49 o
  12  -1   5       25.14       27.09      9.01 o
  13  -1   5        0.59       -0.94     12.46 o
  14  -1   5        6.53       10.64     13.11 o
 -15   0   5       21.66       33.20      9.38 o
 -14   0   5       78.50       99.48     18.73 o
 -13   0   5       32.91       43.14      8.45 o
 -12   0   5      105.43      120.81     10.83 o
 -11   0   5       65.85       94.98     13.90 o
 -10   0   5     1153.93     1163.69    128.68 o
  -9   0   5     1012.23     1019.34    114.39 o
  -8   0   5     1979.63     2041.21    196.39 o
  -7   0   5     1097.47     1213.00     51.13 o
  -6   0   5     3191.35     3526.43    286.21 o
  -5   0   5     7414.91     7921.70    650.18 o
  -4   0   5     7159.00     7824.76    662.33 o
  -3   0   5    10650.03     9595.49    959.18 o
  -2   0   5      158.14      120.74     23.50 o
  -1   0   5     8661.52     7049.82     52.07 o
   0   0   5       55.26       60.36      9.50 o
   1   0   5     3905.11     3826.24    302.69 o
   2   0   5      123.64      144.42     11.08 o
   3   0   5      663.76      736.27     40.81 o
   4   0   5      720.10      748.05     34.37 o
   5   0   5     1304.71     1358.30     50.70 o
   6   0   5     2357.82     2485.96    116.83 o
   7   0   5     1710.99     1668.27     89.99 o
   8   0   5     1310.86     1383.85     36.31 o
   9   0   5     2447.44     2473.66     76.37 o
  10   0   5      810.30      827.96     23.58 o
  11   0   5      790.84      786.07     34.51 o
  12   0   5      449.49      363.35      8.83 o
  13   0   5      317.13      275.74     18.98 o
  14   0   5       86.58       88.95     11.97 o
 -15   1   5      107.12      102.49     28.77 o
 -14   1   5       75.44       50.13     20.79 o
 -13   1   5       34.08       29.38      8.69 o
 -12   1   5      100.51      109.51      9.27 o
 -11   1   5        4.51       35.33     11.04 o
 -10   1   5        5.79       27.62     10.47 o
  -9   1   5       12.61       27.27     11.52 o
  -8   1   5      359.33      365.76     48.24 o
  -7   1   5      578.91      641.35     45.16 o
  -6   1   5     1889.52     2023.85    182.39 o
  -5   1   5     9562.35    10110.59    622.90 o
  -4   1   5      126.85      120.71     10.92 o
  -3   1   5      302.66      273.45     19.91 o
  -2   1   5     1005.69      756.54    113.31 o
  -1   1   5    13128.23    10511.31     28.66 o
   0   1   5     4278.04     3896.70     98.18 o
   1   1   5     3180.77     3135.10     81.39 o
   2   1   5    10710.18    11148.77    464.68 o
   3   1   5      813.87      888.60     55.78 o
   4   1   5     8399.48     9209.46    593.45 o
   5   1   5     2060.76     2309.56    145.58 o
   6   1   5     4235.80     4519.53    194.58 o
   7   1   5      118.76      145.80     12.90 o
   8   1   5      563.86      585.91     33.27 o
   9   1   5      342.17      379.65      9.96 o
  10   1   5       73.79      126.30     36.27 o
  11   1   5        0.01      -16.06     22.86 o
  12   1   5       24.52       18.97      9.76 o
  13   1   5       12.33        5.60     14.58 o
  14   1   5       29.32       28.75      7.24 o
 -15   2   5       57.40       97.69     12.98 o
 -14   2   5      166.43      198.02     11.27 o
 -13   2   5       76.92       92.57      7.79 o
 -12   2   5      454.60      465.06     38.04 o
 -11   2   5      731.15      747.85     55.13 o
 -10   2   5     2047.37     2095.30    235.77 o
  -9   2   5     1298.19     1301.65    120.72 o
  -8   2   5      304.41      291.37     40.99 o
  -7   2   5     1868.69     1861.51    224.81 o
  -6   2   5     3662.38     3917.36    279.52 o
  -5   2   5     8519.05     8325.15    655.43 o
  -4   2   5     2514.27     2469.25     21.52 o
  -3   2   5     4663.84     4430.45     26.32 o
  -2   2   5       47.85       33.34      9.29 o
  -1   2   5      353.36      304.58     17.59 o
   0   2   5      361.73      333.36      9.73 o
   1   2   5      621.09      718.38     11.77 o
   2   2   5      491.64      525.36     16.08 o
   3   2   5      505.65      554.17     25.80 o
   4   2   5      884.95     1004.80     38.44 o
   5   2   5     2570.96     2544.39    140.03 o
   6   2   5     1721.28     1857.55     82.72 o
   7   2   5     1743.31     1856.65     95.12 o
   8   2   5      430.46      495.25     24.92 o
   9   2   5     1240.19     1331.77     91.76 o
  10   2   5      766.60      705.99     37.11 o
  11   2   5      775.78      749.11     53.28 o
  12   2   5      209.93      214.01      8.40 o
  13   2   5      141.88      128.58      9.30 o
 -15   3   5       36.40       27.00     10.58 o
 -14   3   5       28.20       38.63     11.79 o
 -13   3   5        8.86        7.57     14.88 o
 -12   3   5        3.97        3.50      8.99 o
 -11   3   5       51.75       57.97     11.46 o
 -10   3   5        1.92       18.83      9.36 o
  -9   3   5     1274.22     1251.31    115.88 o
  -8   3   5      926.08     1013.41    134.95 o
  -7   3   5     1194.05     1229.54    118.17 o
  -6   3   5     5634.17     5393.03    357.23 o
  -5   3   5     8593.88     7537.21     31.35 o
  -4   3   5     6144.34     5577.17     27.84 o
  -3   3   5     5745.41     5509.98     28.24 o
  -2   3   5     8067.09     5837.74    365.73 o
  -1   3   5     9515.32     7805.30    748.81 o
   0   3   5    23990.63    20406.80    431.60 o
   1   3   5     1237.13     1235.58     28.21 o
   2   3   5      536.82      482.82     11.57 o
   3   3   5      858.78      893.01     69.23 o
   4   3   5     2105.86     2232.22     89.54 o
   5   3   5     1377.12     1441.09     79.88 o
   6   3   5      275.62      288.40     11.95 o
   7   3   5      296.70      291.06     11.96 o
   8   3   5       87.28      106.58     22.49 o
   9   3   5        0.40        7.00      8.39 o
  10   3   5       56.52       57.93      8.49 o
  11   3   5        3.13       -0.91     10.56 o
  12   3   5      103.07      113.48     10.95 o
  13   3   5       49.41       56.20      7.25 o
 -15   4   5       69.72       60.89     11.06 o
 -14   4   5      144.50      148.04     10.96 o
 -13   4   5      113.85      111.37     25.04 o
 -12   4   5      410.98      468.26     57.78 o
 -11   4   5      963.64      958.05    148.02 o
 -10   4   5      973.22      945.40    186.84 o
  -9   4   5     1815.77     1697.08    193.26 o
  -8   4   5     1301.64     1356.46     99.22 o
  -7   4   5     1083.12     1015.24     18.15 o
  -6   4   5      322.35      291.49     12.40 o
  -5   4   5     6391.29     5535.98     25.42 o
  -4   4   5     1839.92     1788.50     17.14 o
  -2   4   5      400.88      385.53     33.25 o
  -1   4   5     1609.92     1583.68    155.78 o
   0   4   5      153.79      148.89      8.22 o
   1   4   5     6292.05     5888.51    153.43 o
   2   4   5     1769.09     1874.78     28.79 o
   3   4   5     4950.73     5052.59    272.25 o
   4   4   5     4425.16     4504.30    267.29 o
   5   4   5     5038.28     5050.11    277.19 o
   6   4   5      748.33      662.13     48.06 o
   7   4   5     2491.69     2536.02    154.60 o
   8   4   5      829.69      876.41     49.73 o
   9   4   5     1114.23     1109.67      9.24 o
  10   4   5      416.19      410.72     19.70 o
  11   4   5      189.64      171.79     17.56 o
  12   4   5      114.53      139.94     15.10 o
  13   4   5       40.69       20.95      8.14 o
 -15   5   5        1.71       12.62      7.66 o
 -14   5   5        2.89       17.08     25.75 o
 -13   5   5       18.33       27.95     11.19 o
 -12   5   5        7.23       11.87     22.71 o
 -11   5   5      250.64      260.61      9.82 o
 -10   5   5      493.97      404.17     15.62 o
  -9   5   5      231.37      211.14     14.36 o
  -8   5   5      968.85      837.08     16.92 o
  -7   5   5     3679.83     3469.74     23.50 o
  -6   5   5     6152.60     5498.77     27.95 o
  -5   5   5     4554.36     3868.95     22.27 o
  -4   5   5     7797.11     7014.91     28.10 o
  -3   5   5     3772.72     3650.54     23.87 o
  -2   5   5    24232.71    20046.42   2071.90 o
  -1   5   5     8510.22     7694.02    616.97 o
   0   5   5    11371.45    10699.67    592.50 o
   1   5   5     2996.30     2868.73     91.01 o
   2   5   5     2709.68     2739.45     89.04 o
   3   5   5     1449.74     1491.41     82.35 o
   4   5   5      554.74      583.03     12.27 o
   5   5   5      258.48      251.05      8.85 o
   6   5   5      311.96      355.41     20.84 o
   7   5   5       35.63       48.47     10.57 o
   8   5   5      101.78      145.59     12.48 o
   9   5   5      167.89      169.06     13.95 o
  10   5   5      276.72      268.50     31.20 o
  11   5   5      131.41      136.01     20.51 o
  12   5   5      152.64      140.83     18.28 o
  13   5   5       73.47       74.17      8.26 o
 -15   6   5       40.77       28.60     10.38 o
 -14   6   5       36.65       30.09     14.28 o
 -13   6   5       80.69       80.31     10.16 o
 -12   6   5      161.55      127.47     10.74 o
 -11   6   5      342.87      270.88     15.15 o
 -10   6   5      306.78      273.70     10.67 o
  -9   6   5      124.79       92.28     10.16 o
  -8   6   5       10.10       14.14     14.10 o
  -7   6   5      988.29      799.22     13.05 o
  -6   6   5       12.89       35.80     15.37 o
  -5   6   5       31.99       30.92     15.30 o
  -4   6   5      125.57      147.25      7.59 o
  -3   6   5       20.91       10.12     10.67 o
  -2   6   5      732.60      675.99     73.86 o
  -1   6   5     2986.08     2817.25    254.64 o
   0   6   5     4891.45     5088.45     16.06 o
   1   6   5     2776.05     2616.40    146.39 o
   2   6   5     2667.48     2658.64    149.06 o
   3   6   5     8162.25     8276.05    205.97 o
   4   6   5     4271.85     4530.51    166.71 o
   5   6   5     6040.65     6013.79    342.55 o
   6   6   5     3166.79     3251.10    177.31 o
   7   6   5     1379.86     1477.21     51.22 o
   8   6   5      960.78     1012.41     53.59 o
   9   6   5      529.23      543.83     19.45 o
  10   6   5      567.85      569.58     29.25 o
  11   6   5       59.32       60.81      9.28 o
  12   6   5       57.06       67.96     11.57 o
 -15   7   5       18.92       17.10     10.49 o
 -14   7   5        5.53       38.15     14.28 o
 -13   7   5       40.78       46.14     14.46 o
 -12   7   5       93.40      105.48     14.83 o
 -11   7   5      246.98      174.47     10.31 o
 -10   7   5      439.54      308.41     11.21 o
  -9   7   5      279.08      226.83     14.43 o
  -8   7   5      667.94      551.30     11.90 o
  -7   7   5     1581.41     1328.46     17.75 o
  -6   7   5     1638.69     1454.95     18.88 o
  -5   7   5      624.78      593.87     57.37 o
  -4   7   5     2012.91     2113.65     20.47 o
  -3   7   5      636.45      624.26     60.41 o
  -2   7   5     3030.76     2889.07    382.94 o
  -1   7   5     2113.58     2094.39    156.86 o
   0   7   5     1276.53     1306.95     18.39 o
   1   7   5      228.30      256.73     13.11 o
   2   7   5       88.00       94.02      8.89 o
   3   7   5      199.59      181.51      8.37 o
   4   7   5      270.48      348.79     28.39 o
   5   7   5       48.81       55.45      8.15 o
   6   7   5      155.66      176.57      8.48 o
   7   7   5      478.94      462.13     12.24 o
   8   7   5      670.62      684.95     46.43 o
   9   7   5      175.89      188.08      8.38 o
  10   7   5      456.99      384.71     11.65 o
  11   7   5      141.05       99.03      7.60 o
  12   7   5      125.35      127.66     14.41 o
 -14   8   5       52.42       42.20     14.50 o
 -13   8   5       76.62       78.76     14.50 o
 -12   8   5       74.17       59.99     10.23 o
 -11   8   5      118.70      110.69     14.68 o
 -10   8   5       14.20        2.39     13.89 o
  -9   8   5      131.65      105.95     14.07 o
  -8   8   5        0.92       -7.77     14.14 o
  -7   8   5      177.16      171.94     10.85 o
  -6   8   5        3.84       -2.11     17.12 o
  -5   8   5      151.67      160.88      8.10 o
  -4   8   5      342.01      335.21     11.75 o
  -3   8   5      906.22      853.23     69.84 o
  -2   8   5      606.48      616.51     66.68 o
  -1   8   5     1978.45     1928.60     49.91 o
   0   8   5      664.32      708.26     15.27 o
   1   8   5     1903.75     1954.78     72.16 o
   2   8   5      965.76      989.31    102.21 o
   3   8   5     2453.25     2614.02    146.88 o
   4   8   5     1829.93     1954.98     86.16 o
   5   8   5     1453.96     1443.60     34.23 o
   6   8   5      555.37      540.93     39.92 o
   7   8   5      288.86      308.74     11.34 o
   8   8   5      611.58      634.89     19.53 o
   9   8   5       82.04       76.16      9.54 o
  10   8   5       51.94       71.74     26.18 o
  11   8   5        6.94       40.94     13.97 o
 -14   9   5       41.75       71.06     14.79 o
 -13   9   5       80.26       67.95     14.90 o
 -12   9   5      353.55      259.34     15.37 o
 -11   9   5      306.14      241.55     15.26 o
 -10   9   5      403.96      320.27     15.30 o
  -9   9   5      611.10      461.55     15.84 o
  -8   9   5     1357.69     1170.33     18.37 o
  -7   9   5      830.36      820.48     97.90 o
  -6   9   5     2932.06     3020.25    320.22 o
  -5   9   5      640.34      562.03     57.57 o
  -4   9   5      816.70      848.54     17.18 o
  -3   9   5      793.94      765.61     39.40 o
  -2   9   5      631.69      590.96     74.73 o
  -1   9   5      105.35       75.76     12.59 o
   0   9   5        2.84      -10.95     10.95 o
   1   9   5       70.44       80.46     13.31 o
   2   9   5       38.37       43.60     16.13 o
   3   9   5      139.45      173.63     16.69 o
   4   9   5      230.29      286.24     21.79 o
   5   9   5      432.85      474.93     15.59 o
   6   9   5      564.09      556.53     12.89 o
   7   9   5      167.87      167.92      9.93 o
   8   9   5      332.74      326.40     17.59 o
   9   9   5      263.48      258.28     13.19 o
  10   9   5      118.39      112.34     14.20 o
  11   9   5      135.76      115.30     18.42 o
 -14  10   5       12.78       11.93     14.50 o
 -13  10   5       67.19       55.04     14.64 o
 -12  10   5        5.22       -4.63     14.32 o
 -11  10   5       72.25       54.53     14.43 o
 -10  10   5        7.94       -4.63     14.17 o
  -9  10   5        5.64       44.77     36.00 o
  -8  10   5      174.86      194.42     64.08 o
  -7  10   5      316.34      346.76     49.54 o
  -6  10   5      491.89      515.05     35.76 o
  -5  10   5      716.42      662.80     22.96 o
  -4  10   5      964.01      970.08     14.54 o
  -3  10   5     3433.23     3414.68    254.50 o
  -2  10   5     2366.21     2407.11    223.13 o
  -1  10   5     3461.21     3438.63     27.68 o
   0  10   5     1319.13     1367.68     35.04 o
   1  10   5     1472.12     1508.06     12.10 o
   2  10   5     1716.35     1781.70     56.08 o
   3  10   5     1222.87     1324.97    118.82 o
   4  10   5     1634.92     1718.81    172.00 o
   5  10   5      297.06      271.41     10.08 o
   6  10   5      523.97      540.57     46.25 o
   7  10   5       49.39       80.21      8.40 o
   8  10   5       18.81       26.65      9.87 o
   9  10   5        2.79        3.58     13.13 o
  10  10   5        3.86        4.92     10.13 o
 -13  11   5       72.08       53.48     14.61 o
 -12  11   5       80.52       73.88     36.54 o
 -11  11   5      171.98      146.49     24.46 o
 -10  11   5      175.73      190.66     59.27 o
  -9  11   5      202.21      211.40     72.07 o
  -8  11   5      615.11      651.90    122.15 o
  -7  11   5      703.80      757.20     65.11 o
  -6  11   5      419.28      445.11     14.77 o
  -5  11   5      208.31      213.31     25.37 o
  -4  11   5      301.19      290.06     12.37 o
  -3  11   5      229.94      250.72     30.75 o
  -2  11   5       45.49       40.77     13.29 o
  -1  11   5       17.15       13.09     13.62 o
   0  11   5      229.47      233.36     12.28 o
   1  11   5       71.58       82.90      9.44 o
   2  11   5      663.00      806.49     55.09 o
   3  11   5      262.62      298.94     10.69 o
   4  11   5      962.34     1005.52     22.89 o
   5  11   5      390.23      394.51     18.01 o
   6  11   5      500.27      489.48     27.87 o
   7  11   5      494.93      483.69     12.42 o
   8  11   5      315.02      267.47      8.11 o
   9  11   5      391.00      362.34     35.04 o
  10  11   5       31.21       18.10      8.97 o
 -13  12   5        2.71       17.73     11.07 o
 -12  12   5        6.55        3.14     24.48 o
 -11  12   5        2.22        2.80     16.60 o
 -10  12   5        0.82       -5.26     10.40 o
  -9  12   5       81.94       77.66     27.55 o
  -8  12   5      127.60      127.17      9.65 o
  -7  12   5      290.01      275.13     52.54 o
  -6  12   5      288.89      276.06     26.60 o
  -5  12   5      622.89      632.84     17.97 o
  -4  12   5      422.81      429.16     21.37 o
  -3  12   5     1194.81     1213.66     68.69 o
  -2  12   5     1689.42     1727.24     49.34 o
  -1  12   5      828.16      859.71     18.44 o
   0  12   5     1186.28     1187.63     49.34 o
   1  12   5      662.15      751.85     39.79 o
   2  12   5     1254.30     1406.81     41.02 o
   3  12   5      433.51      412.59     49.65 o
   4  12   5      440.64      456.99     44.77 o
   5  12   5       60.61       60.23      9.36 o
   6  12   5       74.64       91.97      9.84 o
   7  12   5        0.97       51.84     25.46 o
   8  12   5       20.44       15.97     11.43 o
   9  12   5       26.25       37.73     12.69 o
 -12  13   5       45.07       37.95     11.00 o
 -11  13   5       19.76       10.92     10.50 o
 -10  13   5       37.46       31.57     12.73 o
  -9  13   5       27.48       57.71     20.76 o
  -8  13   5       61.29       58.69     10.89 o
  -7  13   5       57.75       42.77     13.40 o
  -6  13   5       20.14       33.21     10.74 o
  -5  13   5       11.11        9.66     10.84 o
  -4  13   5       17.19       13.33     12.28 o
  -3  13   5        3.11       14.45     12.11 o
  -2  13   5      164.63      216.84     23.25 o
  -1  13   5        4.41        1.88     15.69 o
   0  13   5      324.09      325.37     11.80 o
   1  13   5      135.80      150.13      9.97 o
   2  13   5      646.76      729.77     11.45 o
   3  13   5      263.36      270.60     10.36 o
   4  13   5      527.44      521.95     64.80 o
   5  13   5      416.83      447.93     55.67 o
   6  13   5      232.94      236.57     22.60 o
   7  13   5      382.63      367.26     34.48 o
   8  13   5       90.60      110.16     50.15 o
 -11  14   5        2.07       10.52     23.23 o
 -10  14   5       10.60       32.84     23.70 o
  -9  14   5      137.23      125.84     17.14 o
  -8  14   5      161.08      172.85     30.12 o
  -7  14   5      188.20      138.75     15.26 o
  -6  14   5       67.89       73.51     23.50 o
  -5  14   5      108.96       78.66      9.08 o
  -4  14   5      364.78      402.27     18.60 o
  -3  14   5      205.30      210.82     13.50 o
  -2  14   5      282.75      269.90     12.22 o
  -1  14   5       76.33       82.66     10.99 o
   0  14   5       94.35      121.54     27.97 o
   1  14   5       73.34       58.17     21.93 o
   2  14   5       81.00       96.62     13.07 o
   3  14   5       20.47       30.53     39.83 o
   4  14   5       17.57       49.06     23.85 o
   5  14   5        0.31       19.64      8.00 o
   6  14   5        2.73        9.63     12.28 o
   7  14   5       24.96       58.34     35.06 o
 -10  15   5       13.62       19.15     11.04 o
  -9  15   5       29.94       41.03     24.88 o
  -8  15   5       25.48       30.33     11.29 o
  -7  15   5        8.28        8.51     11.17 o
  -6  15   5       12.51       21.48     19.03 o
  -5  15   5        0.55        9.83     12.18 o
  -4  15   5       66.83       91.28     13.04 o
  -3  15   5       16.97        8.68     11.21 o
  -2  15   5      114.49       63.64     16.34 o
  -1  15   5       79.26       68.09     15.69 o
   0  15   5       95.00       40.25     58.49 o
   1  15   5      169.77      159.99     23.16 o
   2  15   5      133.00      160.15     44.30 o
   3  15   5      313.73      311.33     32.87 o
   4  15   5       33.03       43.13      9.28 o
   5  15   5      102.00      111.02      9.58 o
   6  15   5       47.34       60.31      9.31 o
  -9  16   5       64.88       39.28     11.44 o
  -8  16   5      116.46       85.25     11.79 o
  -7  16   5      222.88      209.55     20.39 o
  -6  16   5      169.59      149.54      8.87 o
  -5  16   5      164.54      157.93     10.59 o
  -4  16   5      252.85      225.13     17.21 o
  -3  16   5      187.19      199.79     17.28 o
  -2  16   5      138.40      154.66     16.56 o
  -1  16   5       46.41       48.53     15.98 o
   0  16   5       68.73        7.70     11.75 o
   1  16   5        1.09       -8.75      8.75 o
   2  16   5       38.92       68.10     20.54 o
   3  16   5        1.28       -2.40     11.93 o
   4  16   5        0.19       -9.48      9.48 o
   5  16   5       27.07       40.83     10.02 o
  -8  17   5        0.58       16.81     15.62 o
  -7  17   5        3.49       -4.07     10.05 o
  -6  17   5        5.41       20.19      9.08 o
  -5  17   5       36.89       41.52      9.82 o
  -4  17   5       93.83       84.58     17.07 o
  -3  17   5      114.67       95.97     16.63 o
  -2  17   5      164.97      141.57     12.37 o
  -1  17   5      135.61      134.59     16.42 o
   0  17   5      169.05      183.22     17.32 o
   1  17   5      187.80      127.33     88.47 o
   2  17   5      137.21      105.96     15.22 o
   3  17   5      131.62      141.91     11.95 o
  -5  18   5       56.59       46.21     11.66 o
  -4  18   5       49.78       53.59     16.81 o
  -3  18   5       47.17       52.79     17.03 o
  -2  18   5       23.20       44.01     16.71 o
  -1  18   5        1.52        3.25     12.01 o
   0  18   5        0.09      -16.49     16.49 o
  -1 -19   6      124.50      107.98     13.03 o
   0 -19   6      103.90       78.90     17.28 o
   1 -19   6       92.43       60.21     26.69 o
   3 -19   6       38.38       13.31     20.21 o
  -4 -18   6        6.14        8.15     11.12 o
  -3 -18   6       49.67       61.08     29.42 o
  -2 -18   6       29.67       39.63     30.37 o
  -1 -18   6      106.41       95.62     16.31 o
   0 -18   6       89.81       44.43     44.24 o
   1 -18   6       67.67       54.71     22.71 o
   2 -18   6      120.43      103.27     20.32 o
   3 -18   6      143.09      122.44     20.58 o
   4 -18   6      226.23      180.51     21.41 o
   5 -18   6      118.47      108.81     17.14 o
   6 -18   6      109.17      107.79     17.10 o
  -6 -17   6      141.54      127.69     29.63 o
  -5 -17   6      151.54      123.47     11.91 o
  -4 -17   6      113.13      103.78     11.61 o
  -3 -17   6      109.74       98.52     11.26 o
  -2 -17   6      148.09      107.63     15.46 o
  -1 -17   6      100.76       95.24     12.55 o
   0 -17   6       73.23       59.47     12.47 o
   1 -17   6       57.67       47.15     22.74 o
   2 -17   6        0.55        1.74     18.73 o
   3 -17   6        0.06      -10.05     16.06 o
   4 -17   6        3.29       14.21     16.02 o
   5 -17   6       24.43       28.96     16.49 o
   6 -17   6       12.14       32.33     16.42 o
   7 -17   6       17.30       19.74     16.63 o
  -7 -16   6       28.22       44.89     20.52 o
  -6 -16   6       22.22       10.26     13.02 o
  -5 -16   6      105.48       74.06     11.63 o
  -4 -16   6       39.21       47.54     11.26 o
  -3 -16   6      142.17      149.88     27.77 o
  -2 -16   6      493.76      463.29     13.72 o
  -1 -16   6      382.47      341.87     12.48 o
   0 -16   6      461.03      388.44     13.89 o
   1 -16   6      175.42      161.51     13.35 o
   2 -16   6      440.40      398.99     21.19 o
   3 -16   6      232.50      223.18     16.92 o
   4 -16   6      321.09      330.11     17.72 o
   5 -16   6      169.11      162.72     17.39 o
   6 -16   6      133.13      147.43     16.96 o
   7 -16   6       32.62       47.26     16.78 o
   8 -16   6       31.48       39.38     16.78 o
  -9 -15   6      138.32      141.79     17.43 o
  -8 -15   6      120.79      111.19     10.88 o
  -7 -15   6      325.76      319.34     11.83 o
  -6 -15   6      396.65      339.01     10.21 o
  -5 -15   6      416.12      417.49     24.82 o
  -4 -15   6      248.60      249.99     11.94 o
  -3 -15   6      107.93      122.74     11.75 o
  -2 -15   6      114.52      101.86     19.40 o
  -1 -15   6      216.23      193.62     12.20 o
   0 -15   6        0.29       10.87     12.55 o
   1 -15   6       14.42       15.05     10.23 o
   2 -15   6       26.82       48.64     16.16 o
   3 -15   6      165.59      160.84     17.43 o
   4 -15   6      139.62      128.59     17.18 o
   5 -15   6      144.07      143.41     17.65 o
   6 -15   6      159.33      247.52     17.14 o
   7 -15   6      247.87      292.07     17.57 o
   8 -15   6      100.61      126.09     16.81 o
   9 -15   6      131.00      118.53     12.33 o
 -10 -14   6       21.00        9.84     15.26 o
  -9 -14   6       77.48       81.86      8.16 o
  -8 -14   6      101.63      112.36      8.74 o
  -7 -14   6      214.78      252.04     27.45 o
  -6 -14   6      123.24      153.46      8.91 o
  -5 -14   6      184.06      222.33     10.50 o
  -4 -14   6      742.60      714.06     65.76 o
  -3 -14   6      754.19      670.76     35.71 o
  -2 -14   6     1702.26     1626.36     78.14 o
  -1 -14   6     1386.26     1302.88     20.88 o
   0 -14   6     1326.62     1239.96     54.70 o
   1 -14   6     1082.96      994.68     35.15 o
   2 -14   6      908.91      949.79     23.50 o
   3 -14   6     1019.47     1072.77     20.72 o
   4 -14   6      581.95      652.91     19.38 o
   5 -14   6      372.35      405.39     18.48 o
   6 -14   6      146.64       96.15     17.54 o
   7 -14   6       84.07      137.45     17.18 o
   8 -14   6        2.19       27.59     17.03 o
   9 -14   6        0.84        2.42     16.96 o
  10 -14   6        2.25       34.97     17.03 o
 -10 -13   6       69.15       63.82     19.54 o
  -9 -13   6      180.89      171.83     13.97 o
  -8 -13   6      223.27      222.35     20.80 o
  -7 -13   6      329.72      355.79     12.47 o
  -6 -13   6      132.64      131.35      9.89 o
  -5 -13   6      151.79      160.17     14.70 o
  -4 -13   6        8.74       20.65      9.53 o
  -3 -13   6      154.37      163.13     13.31 o
  -2 -13   6       63.80       79.73     11.72 o
  -1 -13   6       32.37       25.00     11.34 o
   0 -13   6       16.78       24.04      9.84 o
   1 -13   6      542.05      529.55     12.98 o
   2 -13   6      498.45      560.49     18.73 o
   3 -13   6      922.86     1036.21     20.36 o
   4 -13   6      786.50      799.18     19.71 o
   5 -13   6     1043.36     1232.49     20.97 o
   6 -13   6      513.88      521.76     14.25 o
   7 -13   6      748.77      906.69     19.67 o
   8 -13   6      496.75      543.64     14.21 o
   9 -13   6      415.09      500.50     18.22 o
  10 -13   6      216.01      238.01     17.28 o
  11 -13   6       86.12       50.99     12.01 o
 -11 -12   6       27.70       10.44      8.83 o
 -10 -12   6       15.70        2.03      7.98 o
  -9 -12   6       40.71       55.05     18.76 o
  -8 -12   6      176.73      174.16     11.35 o
  -7 -12   6      353.90      348.65     15.81 o
  -6 -12   6      656.46      619.94     24.14 o
  -5 -12   6      149.69      159.74      9.19 o
  -4 -12   6      786.44      801.46     31.85 o
  -3 -12   6     1038.32      971.35     32.25 o
  -2 -12   6     1671.16     1583.27     31.33 o
  -1 -12   6      594.45      571.31     14.65 o
   0 -12   6      771.90      745.69     22.03 o
   1 -12   6      617.62      560.47     15.90 o
   2 -12   6      988.57     1077.80     20.21 o
   3 -12   6      817.25      941.51     19.89 o
   4 -12   6      506.04      544.61     18.88 o
   5 -12   6      133.24      186.80     17.68 o
   6 -12   6        6.77       -3.65     17.39 o
   7 -12   6        0.19      -12.33     12.33 o
   8 -12   6        2.07       29.47     12.11 o
   9 -12   6       31.83       34.61     17.07 o
  10 -12   6       52.91        5.06     17.21 o
  11 -12   6       78.97       64.04     16.81 o
 -12 -11   6      130.06      108.17     11.10 o
 -11 -11   6      250.37      204.52     44.52 o
 -10 -11   6       77.95       95.49     29.24 o
  -9 -11   6      131.91      134.83     21.00 o
  -8 -11   6       47.96       35.41     12.81 o
  -7 -11   6      819.08      812.04     58.24 o
  -6 -11   6       52.19       58.56     13.65 o
  -5 -11   6      161.82      149.11      9.44 o
  -4 -11   6      306.78      306.41     22.57 o
  -3 -11   6       93.42       96.68      7.98 o
  -2 -11   6       94.17       95.06      9.21 o
  -1 -11   6      654.36      626.95     17.82 o
   0 -11   6      592.81      610.78     14.15 o
   1 -11   6      712.82      713.77     30.72 o
   2 -11   6      799.04      874.21     19.42 o
   3 -11   6     1192.14     1440.99     21.05 o
   4 -11   6      666.10      784.79     19.09 o
   5 -11   6     1443.84     1674.99     20.90 o
   6 -11   6      811.86     1051.40     19.02 o
   7 -11   6      489.32      589.42     13.60 o
   8 -11   6      498.00      585.33     18.66 o
   9 -11   6      226.01      213.17     12.73 o
  10 -11   6      230.79      251.03     12.40 o
  11 -11   6       95.21       53.84     16.27 o
  12 -11   6       49.00       82.30     16.49 o
 -12 -10   6       22.50       36.03     22.39 o
 -11 -10   6       58.96       55.34      7.79 o
 -10 -10   6      179.21      211.66     25.16 o
  -9 -10   6      535.83      531.92     41.17 o
  -8 -10   6     1255.52     1225.09     92.61 o
  -7 -10   6      954.54      906.32     53.37 o
  -6 -10   6     1278.72     1245.16     47.11 o
  -5 -10   6     1182.73     1150.37     75.00 o
  -4 -10   6     2858.15     2675.03     89.18 o
  -3 -10   6     2107.36     1985.72    105.59 o
  -2 -10   6     2758.24     2657.45     83.11 o
  -1 -10   6      282.37      263.96      8.41 o
   0 -10   6      933.50      952.59     13.54 o
   1 -10   6      203.00      180.21     11.44 o
   2 -10   6      912.18      949.97     15.62 o
   3 -10   6      177.96      237.03     17.03 o
   4 -10   6       20.85       21.15     12.51 o
   5 -10   6        1.66       -0.07     11.32 o
   6 -10   6        3.92       -8.93     16.63 o
   7 -10   6      130.27      140.99     16.71 o
   8 -10   6      205.27      259.38     17.18 o
   9 -10   6       85.35       64.76     17.07 o
  10 -10   6      195.58      177.76     17.36 o
  11 -10   6       97.82      132.78     16.60 o
  12 -10   6      110.04      101.29     16.81 o
 -13  -9   6      177.47      148.69     11.07 o
 -12  -9   6       77.23       64.54     13.87 o
 -11  -9   6      204.89      195.80     16.57 o
 -10  -9   6        8.35       43.62      9.71 o
  -9  -9   6      273.93      273.32      9.17 o
  -8  -9   6       27.28       50.14      8.27 o
  -7  -9   6       32.45       37.89     14.96 o
  -6  -9   6        0.91        4.04     14.29 o
  -5  -9   6      243.62      282.33     20.92 o
  -4  -9   6      613.31      609.10     37.65 o
  -3  -9   6     3639.11     3369.41    193.19 o
  -2  -9   6     2305.08     2294.59     89.87 o
  -1  -9   6     2363.87     2262.50     55.32 o
   0  -9   6     4610.34     4660.28     65.97 o
   1  -9   6     4159.33     4096.80    240.91 o
   2  -9   6     3479.74     3853.40     26.11 o
   3  -9   6     3457.09     3934.22     26.00 o
   4  -9   6     3125.36     3436.94     21.33 o
   5  -9   6      980.06     1025.65     15.04 o
   6  -9   6     1064.02     1216.44     15.87 o
   7  -9   6      418.19      461.70     13.38 o
   8  -9   6      501.07      530.33     18.19 o
   9  -9   6       97.58       46.29     16.63 o
  10  -9   6       87.03      111.95     16.81 o
  11  -9   6       14.28       30.59     20.94 o
  12  -9   6       13.78       -2.59     13.59 o
  13  -9   6        0.17       29.45     18.46 o
 -13  -8   6       94.04      135.38     12.08 o
 -12  -8   6      127.59      129.48     15.77 o
 -11  -8   6      130.56      177.70     21.06 o
 -10  -8   6      369.94      396.40     20.63 o
  -9  -8   6      607.51      629.76     33.51 o
  -8  -8   6     2190.22     2099.52    173.05 o
  -7  -8   6     1582.78     1627.72    150.37 o
  -6  -8   6     2621.96     2559.26    207.74 o
  -5  -8   6     1196.05     1225.88    108.93 o
  -4  -8   6     4935.46     4805.44    322.32 o
  -3  -8   6     3393.15     3335.14    158.67 o
  -2  -8   6     2926.95     2855.08    104.82 o
  -1  -8   6      916.00      932.93     14.89 o
   0  -8   6       49.49       77.00      8.19 o
   1  -8   6     1290.47     1428.32     44.68 o
   2  -8   6        3.72      -12.87     12.87 o
   3  -8   6        5.47       17.21     17.68 o
   4  -8   6      415.43      544.68     19.35 o
   5  -8   6      463.24      617.01     18.88 o
   6  -8   6     1107.20     1323.44     20.25 o
   7  -8   6      465.99      496.56     18.19 o
   8  -8   6      805.51      862.75     14.83 o
   9  -8   6      531.68      548.31     81.04 o
  10  -8   6      425.07      491.58     64.80 o
  11  -8   6      412.38      374.87     13.97 o
  12  -8   6      175.08      105.97     26.47 o
  13  -8   6      106.39       85.84     14.90 o
 -14  -7   6       13.65       44.97      8.05 o
 -13  -7   6      138.58      133.05     12.35 o
 -12  -7   6       44.74       66.76     13.58 o
 -11  -7   6       49.88       70.18      8.73 o
 -10  -7   6        5.92       27.18     15.15 o
  -9  -7   6        8.12       21.96     21.64 o
  -8  -7   6        7.72        4.32      7.69 o
  -7  -7   6      246.78      269.53     26.19 o
  -6  -7   6       23.20       38.34     10.47 o
  -5  -7   6     1736.37     1725.77    145.38 o
  -4  -7   6     1989.82     1818.82    124.66 o
  -3  -7   6     5716.77     5304.85    315.33 o
  -2  -7   6     4868.94     4611.76    249.12 o
  -1  -7   6     7464.43     7020.23    216.79 o
   0  -7   6     4843.86     4673.65     58.79 o
   1  -7   6    12108.54    12417.71    980.51 o
   2  -7   6     7702.94     8922.26     34.10 o
   3  -7   6     6079.10     7302.38     30.70 o
   4  -7   6     3802.43     4384.38     22.13 o
   5  -7   6     2000.90     2417.11     22.82 o
   6  -7   6     2122.91     2642.82     22.64 o
   7  -7   6      372.34      498.25     72.43 o
   8  -7   6      319.28      356.50     10.39 o
   9  -7   6       67.96       87.09     15.03 o
  10  -7   6       23.69       25.37     10.18 o
  11  -7   6        6.47       13.25     10.98 o
  12  -7   6        7.04       -5.04      8.67 o
  13  -7   6       23.22       30.20     10.18 o
 -14  -6   6      106.90      103.47     32.27 o
 -13  -6   6      127.33      148.55     60.73 o
 -12  -6   6      232.80      218.42     24.57 o
 -11  -6   6       68.06       98.87      8.83 o
 -10  -6   6      506.19      557.05     24.86 o
  -9  -6   6      690.40      733.46     46.79 o
  -8  -6   6     2393.28     2558.00    316.04 o
  -7  -6   6      468.06      474.23     24.51 o
  -6  -6   6      637.83      565.19     59.24 o
  -5  -6   6      480.39      490.71     46.51 o
  -4  -6   6      871.07      934.43     88.03 o
  -3  -6   6     2274.87     2282.70    224.71 o
  -2  -6   6       19.44       35.11      8.05 o
  -1  -6   6     1708.78     1683.18     56.73 o
   0  -6   6      198.18      211.19      9.55 o
   1  -6   6      236.59      245.76     29.14 o
   2  -6   6      911.28      906.52     99.03 o
   3  -6   6     1158.41     1435.39     16.06 o
   4  -6   6     1535.18     1737.18     16.56 o
   5  -6   6     1870.09     2222.10    221.70 o
   6  -6   6     1442.11     1471.11    120.01 o
   7  -6   6     1961.97     2105.85    128.44 o
   8  -6   6     1043.35     1115.47     71.57 o
   9  -6   6     1443.70     1565.77    132.49 o
  10  -6   6      615.97      648.10     30.72 o
  11  -6   6      645.47      686.29     24.68 o
  12  -6   6      260.44      253.57     11.77 o
  13  -6   6      161.82      134.32     11.58 o
 -14  -5   6        2.78        5.48     11.55 o
 -13  -5   6       18.24        7.32      8.17 o
 -12  -5   6        1.03       -3.62     27.74 o
 -11  -5   6        0.28       -1.88     14.88 o
 -10  -5   6       15.79       28.35     21.86 o
  -9  -5   6      538.95      537.86     45.76 o
  -8  -5   6      212.00      266.09     65.88 o
  -7  -5   6      311.94      354.60     39.63 o
  -6  -5   6      754.94      726.68     45.36 o
  -5  -5   6     2741.58     2594.21    225.63 o
  -4  -5   6     3998.63     3907.92    346.77 o
  -3  -5   6     4825.70     4470.34    428.37 o
  -2  -5   6     1896.01     1771.44    133.03 o
  -1  -5   6     3943.76     3940.75     89.92 o
   0  -5   6     2139.90     2132.56     73.35 o
   1  -5   6     5168.57     5295.97    204.87 o
   2  -5   6     8286.68     9007.39    479.14 o
   3  -5   6     1197.10     1297.23    107.51 o
   4  -5   6     1918.70     2295.52    253.81 o
   5  -5   6       56.13       50.47     14.60 o
   6  -5   6      523.39      648.45     49.32 o
   7  -5   6      108.99      123.92      9.07 o
   8  -5   6      370.49      397.68     27.89 o
   9  -5   6        0.64       -8.15     10.65 o
  10  -5   6       67.54       96.19     10.30 o
  11  -5   6       53.43       77.00     16.96 o
  12  -5   6       76.49       77.30     17.80 o
  13  -5   6       67.34       58.71     10.16 o
 -15  -4   6       61.78       61.32     15.49 o
 -14  -4   6      278.65      240.45     15.87 o
 -13  -4   6      270.94      281.49     44.62 o
 -12  -4   6      476.78      506.83     79.84 o
 -11  -4   6      267.30      293.67     14.17 o
 -10  -4   6     1240.65     1336.52    180.78 o
  -9  -4   6     1763.21     1944.86     94.70 o
  -8  -4   6     1339.46     1412.18     62.12 o
  -7  -4   6     1239.99     1273.97     88.65 o
  -6  -4   6      363.58      346.78     45.24 o
  -5  -4   6     1357.51     1450.07    128.28 o
  -4  -4   6       37.62       31.75      6.70 o
  -3  -4   6     1208.36     1260.45    108.89 o
  -2  -4   6      195.28      193.43     19.42 o
  -1  -4   6        9.50       24.31      7.44 o
   0  -4   6       47.03       37.36      8.85 o
   1  -4   6     2353.20     2446.59    186.56 o
   2  -4   6     3590.06     3692.16    288.23 o
   3  -4   6     1312.16     1462.59    172.81 o
   4  -4   6     2971.37     3422.33    251.47 o
   5  -4   6     1879.51     2016.16    110.54 o
   6  -4   6     2854.57     3201.37    203.14 o
   7  -4   6     1520.90     1527.34     92.89 o
   8  -4   6      539.83      527.60     51.30 o
   9  -4   6      489.26      568.67     51.87 o
  10  -4   6      535.10      561.41     38.50 o
  11  -4   6      475.49      502.42     34.08 o
  12  -4   6      148.82      159.75     10.20 o
  13  -4   6       58.45       41.99     11.68 o
 -15  -3   6       11.64        3.93     20.79 o
 -14  -3   6        0.01       67.35     21.50 o
 -13  -3   6       41.00       54.54     29.36 o
 -12  -3   6       13.97        6.07      8.77 o
 -11  -3   6      248.88      313.97     28.91 o
 -10  -3   6      297.68      299.81     13.02 o
  -9  -3   6     2540.77     2796.74    252.53 o
  -8  -3   6     1428.75     1570.05    156.79 o
  -7  -3   6     2566.27     2670.90    218.57 o
  -6  -3   6     2161.28     2269.95    220.63 o
  -5  -3   6     9212.66     8773.15    726.89 o
  -4  -3   6    13214.79    11501.84   1345.97 o
  -3  -3   6    13592.98    12324.18   1351.47 o
  -2  -3   6    10674.52     9460.99    600.17 o
  -1  -3   6     3814.68     3329.74    161.82 o
   0  -3   6    10604.17    10060.94    395.29 o
   1  -3   6     4076.91     4086.08    197.44 o
   2  -3   6     4382.68     4573.86    413.28 o
   3  -3   6     1542.16     1643.52    186.52 o
   4  -3   6      248.19      245.59      9.05 o
   5  -3   6       85.35       76.71     10.06 o
   6  -3   6        0.21       14.55      9.30 o
   7  -3   6       77.15      125.50     18.64 o
   8  -3   6      273.56      321.49     17.39 o
   9  -3   6       67.35       94.04     13.52 o
  10  -3   6      149.46      170.47     14.58 o
  11  -3   6      159.96      113.35      9.56 o
  12  -3   6      191.94      157.48      8.28 o
  13  -3   6       65.81       79.93      9.37 o
  14  -3   6       86.21       79.22      9.54 o
 -15  -2   6       65.94       85.59     11.23 o
 -14  -2   6      253.41      281.00     11.89 o
 -13  -2   6      128.83      164.10     21.80 o
 -12  -2   6      437.54      486.97     71.16 o
 -11  -2   6      249.40      307.74     25.64 o
 -10  -2   6      947.39     1102.20    129.47 o
  -9  -2   6      795.51      874.52    115.32 o
  -8  -2   6     1168.67     1303.10    132.73 o
  -7  -2   6      566.93      605.38     50.52 o
  -6  -2   6      115.64      110.07      8.27 o
  -5  -2   6      150.67      186.73     51.46 o
  -4  -2   6      240.76      179.39     19.36 o
  -3  -2   6      151.19      124.26     14.85 o
  -2  -2   6     2617.26     2226.34    153.28 o
  -1  -2   6     3701.91     3287.23    158.52 o
   0  -2   6     6867.67     6052.92    274.43 o
   1  -2   6     9252.15     8731.19    843.19 o
   2  -2   6    15108.67    14860.47   1213.26 o
   3  -2   6     8446.52     8553.70    667.97 o
   4  -2   6     4969.44     5287.48    264.87 o
   5  -2   6     6729.69     7239.96    418.46 o
   6  -2   6     5311.15     5362.29    292.94 o
   7  -2   6     3204.04     3235.04    151.45 o
   8  -2   6     1379.18     1358.67     59.80 o
   9  -2   6      564.02      553.61     24.31 o
  10  -2   6      280.34      294.90      9.93 o
  11  -2   6      141.00      129.66      9.45 o
  12  -2   6       72.92       76.08     10.02 o
  13  -2   6        8.01       28.12     15.58 o
  14  -2   6        6.23       28.67     14.29 o
 -15  -1   6        4.38       59.17     11.07 o
 -14  -1   6        5.00        5.84     14.79 o
 -13  -1   6       51.62       62.82     24.86 o
 -12  -1   6       61.54       65.74      8.72 o
 -11  -1   6      697.86      767.98    100.38 o
 -10  -1   6     1207.44     1314.39    197.42 o
  -9  -1   6     1255.70     1395.29    169.97 o
  -8  -1   6      992.64     1110.26     68.40 o
  -7  -1   6     2310.92     2392.03    301.92 o
  -6  -1   6     2673.12     2715.14    302.14 o
  -5  -1   6     8501.81     9090.22    691.22 o
  -4  -1   6     9978.68     9416.39    676.68 o
  -3  -1   6     5214.11     4995.88    548.85 o
  -2  -1   6     4604.27     3747.67    298.14 o
  -1  -1   6     5196.64     4744.89     99.99 o
   0  -1   6    10170.82     8939.02    684.81 o
   1  -1   6     1152.36     1110.50     50.05 o
   2  -1   6     3334.05     3517.76    170.94 o
   3  -1   6        3.10       14.11     11.18 o
   4  -1   6        6.60        3.47      8.32 o
   5  -1   6      395.65      371.32     14.39 o
   6  -1   6     1700.74     1703.78     75.64 o
   7  -1   6      496.02      485.54     32.18 o
   8  -1   6      482.69      521.99     15.61 o
   9  -1   6      691.99      714.58     36.75 o
  10  -1   6     1199.76     1067.13     61.75 o
  11  -1   6      389.29      318.07     18.16 o
  12  -1   6      253.45      214.19     19.84 o
  13  -1   6      106.66      111.97      9.48 o
 -15   0   6       83.88       86.60     45.15 o
 -14   0   6      144.14      143.89     27.17 o
 -13   0   6       54.75       50.47      8.89 o
 -12   0   6       75.44       94.91     17.95 o
 -11   0   6      399.57      495.20     69.63 o
 -10   0   6      231.30      313.06     15.04 o
  -9   0   6       85.45      103.21      9.10 o
  -8   0   6      135.03      166.72     25.60 o
  -7   0   6      322.97      347.44     34.53 o
  -6   0   6      172.71      135.01     15.78 o
  -5   0   6      155.03      192.63     18.48 o
  -4   0   6     1156.15     1076.34     93.18 o
  -3   0   6     4163.65     3419.56    624.92 o
  -2   0   6     1345.92     1098.01     69.77 o
  -1   0   6     5890.30     4740.17    251.33 o
   0   0   6    13440.09    11803.92    464.80 o
   1   0   6    11410.66    11217.68    831.78 o
   2   0   6     4767.10     5030.44    258.23 o
   3   0   6     9592.97    10230.03    785.52 o
   4   0   6     5990.30     6327.05    351.53 o
   5   0   6     8262.92     8744.14    439.77 o
   6   0   6     3204.26     3236.80    209.95 o
   7   0   6     3183.76     3234.76    103.79 o
   8   0   6      755.90      830.88     40.85 o
   9   0   6      535.60      574.94     17.39 o
  10   0   6      210.62      233.36     24.22 o
  11   0   6       41.45       56.39     17.94 o
  12   0   6        7.71       12.68      7.96 o
  13   0   6        2.33       14.60     10.63 o
 -15   1   6       69.29       78.87     25.40 o
 -14   1   6       30.43       42.18     14.57 o
 -13   1   6      110.25      127.16     10.98 o
 -12   1   6      202.65      200.85     18.93 o
 -11   1   6      842.32      875.67     82.05 o
 -10   1   6     1435.45     1518.84    140.21 o
  -9   1   6     2518.00     2416.57    269.29 o
  -8   1   6      867.64      842.83    117.83 o
  -7   1   6      785.65      876.20     70.42 o
  -6   1   6     2605.44     2667.25    168.44 o
  -5   1   6     2567.89     2731.51    184.09 o
  -4   1   6     1607.30     1469.60     15.59 o
  -3   1   6      232.96      227.29     12.13 o
  -2   1   6     3105.06     2520.98    337.59 o
  -1   1   6      406.94      398.35     23.10 o
   0   1   6     2701.29     2693.41     98.49 o
   1   1   6      968.07     1024.50     56.50 o
   2   1   6      361.28      387.69     16.64 o
   3   1   6      393.39      425.52     26.98 o
   4   1   6      552.46      601.82     32.10 o
   5   1   6      774.65      827.82     57.93 o
   6   1   6     1242.11     1307.46     61.14 o
   7   1   6     1925.04     1915.87     63.19 o
   8   1   6     1558.05     1681.77     66.50 o
   9   1   6      909.38      910.90     23.47 o
  10   1   6      967.30      946.55     54.66 o
  11   1   6      478.12      446.20     18.87 o
  12   1   6      289.95      270.76     14.76 o
  13   1   6      127.23      120.41      7.53 o
 -15   2   6       73.34       63.69     29.92 o
 -14   2   6       57.48       60.58     11.06 o
 -13   2   6       85.56       79.55     17.81 o
 -12   2   6        4.99        6.40     16.89 o
 -11   2   6      118.11      160.90     39.87 o
 -10   2   6       27.22        7.49     31.33 o
  -9   2   6      316.15      294.94     33.57 o
  -8   2   6      765.29      775.84     48.71 o
  -7   2   6      792.04      833.49     58.04 o
  -6   2   6      638.37      561.63     73.77 o
  -5   2   6     1963.55     1714.87     16.49 o
  -4   2   6     2106.19     1868.34     17.03 o
  -3   2   6     1574.65     1210.95     84.04 o
  -2   2   6     6077.69     4348.11     25.85 o
  -1   2   6     4644.00     3444.05     20.59 o
   0   2   6     7696.68     7142.15     85.40 o
   1   2   6     6563.63     6722.20    168.33 o
   2   2   6     4688.04     5105.12    168.89 o
   3   2   6     4205.19     4884.76    302.21 o
   4   2   6     1456.77     1592.35     85.27 o
   5   2   6     1935.96     2041.06    136.22 o
   6   2   6      665.09      683.81     31.09 o
   7   2   6      537.57      547.37     23.21 o
   8   2   6      237.55      264.89      9.61 o
   9   2   6       67.08       90.82      9.37 o
  10   2   6        7.81       28.02      6.58 o
  11   2   6       30.23       20.81      7.29 o
  12   2   6        1.96      -10.00     10.00 o
  13   2   6       19.29       46.00     27.45 o
 -15   3   6      109.68      120.91     11.43 o
 -14   3   6       65.53       60.05     33.67 o
 -13   3   6      167.23      183.54      9.53 o
 -12   3   6      362.45      389.52     37.91 o
 -11   3   6     1661.62     1667.95    291.74 o
 -10   3   6     1749.91     1753.83    256.20 o
  -9   3   6      975.27      855.88    145.18 o
  -8   3   6     2109.32     2058.28    300.20 o
  -7   3   6     2470.42     2208.68     17.07 o
  -6   3   6     6700.29     5832.14     24.66 o
  -5   3   6      589.37      544.65     16.92 o
  -4   3   6     1650.33     1580.03     19.71 o
  -3   3   6      640.35      726.52     75.00 o
  -2   3   6      150.93      124.53     10.23 o
  -1   3   6        6.33       10.17      6.55 o
   0   3   6     1887.67     2061.99     47.75 o
   1   3   6      272.80      297.13      8.32 o
   2   3   6     2703.57     2914.44     95.41 o
   3   3   6      465.53      527.73     31.65 o
   4   3   6     2355.10     2518.52    162.55 o
   5   3   6     1660.60     1732.46     94.99 o
   6   3   6     2371.44     2454.39    159.95 o
   7   3   6      516.36      578.71     25.15 o
   8   3   6     1337.36     1362.27     47.58 o
   9   3   6      778.33      786.28     35.49 o
  10   3   6      566.96      551.42     43.08 o
  11   3   6      325.41      295.55     17.61 o
  12   3   6      121.40      138.87     22.42 o
  13   3   6       70.62       83.82     23.40 o
 -15   4   6       17.46       28.79     15.30 o
 -14   4   6        4.07       -6.90      7.55 o
 -13   4   6       31.61       34.46      8.37 o
 -12   4   6        8.99       -4.41     10.05 o
 -11   4   6        5.93      -11.31     11.31 o
 -10   4   6      123.30      114.62     11.29 o
  -9   4   6      166.71      141.68     10.56 o
  -8   4   6      722.71      552.89     12.04 o
  -7   4   6     1361.09     1213.87     18.12 o
  -6   4   6     4834.08     4505.66     25.20 o
  -5   4   6     6535.83     5862.84     28.28 o
  -4   4   6     7615.39     7683.66     31.42 o
  -3   4   6     8693.83     6711.85     30.66 o
  -2   4   6     9922.15     7994.95    969.14 o
  -1   4   6    13414.28    11359.87    717.26 o
   0   4   6     4363.68     3567.85    206.69 o
   1   4   6    13096.98    12868.73    252.26 o
   2   4   6     2842.67     2794.33     51.88 o
   3   4   6     4202.94     4505.00    153.51 o
   4   4   6     2092.72     2198.56    100.65 o
   5   4   6      798.64      849.24     36.20 o
   6   4   6      232.77      254.47      9.54 o
   7   4   6       75.88       75.20      7.36 o
   8   4   6       22.78       24.43      8.07 o
   9   4   6       48.26       75.01     10.56 o
  10   4   6       34.48       46.65     12.95 o
  11   4   6      107.87      101.57     17.47 o
  12   4   6       43.04       32.37      7.06 o
  13   4   6       50.12       43.54     32.52 o
 -15   5   6       31.16       49.83     10.31 o
 -14   5   6       49.49       59.41     14.10 o
 -13   5   6       64.48       52.32      9.91 o
 -12   5   6      249.68      207.27     14.93 o
 -11   5   6      311.24      293.01     14.90 o
 -10   5   6      883.64      725.78     13.02 o
  -9   5   6      216.50      206.87     14.32 o
  -8   5   6      761.08      629.44     12.58 o
  -7   5   6      152.73      116.94     15.77 o
  -6   5   6     1337.83     1209.35     15.19 o
  -5   5   6      245.90      212.66     15.80 o
  -4   5   6       46.32       38.26     11.21 o
  -3   5   6      359.49      327.77     23.41 o
  -2   5   6     1751.52     1657.60    129.33 o
  -1   5   6      888.42      809.15     79.30 o
   0   5   6     2959.16     2968.49    143.91 o
   1   5   6     3592.35     3667.48    145.76 o
   2   5   6     3479.17     3594.56     65.13 o
   3   5   6     2334.06     2402.73    113.29 o
   4   5   6     7067.79     7297.56    310.65 o
   5   5   6     2616.03     2673.44    127.95 o
   6   5   6     2327.30     2394.36     93.17 o
   7   5   6     1500.05     1621.98     74.64 o
   8   5   6     1458.54     1547.97     58.35 o
   9   5   6      928.24      900.51     66.39 o
  10   5   6      272.58      251.21     24.20 o
  11   5   6      201.55      214.31     21.28 o
  12   5   6       45.61       45.30     13.03 o
 -15   6   6        9.12        5.71     14.54 o
 -14   6   6        3.22       16.53     14.25 o
 -13   6   6        3.94       -4.56     13.89 o
 -12   6   6       95.36       99.26     14.61 o
 -11   6   6       41.08       36.70     14.10 o
 -10   6   6      138.41      125.80     14.14 o
  -9   6   6       85.00      126.13     13.13 o
  -8   6   6      124.47      123.20     14.07 o
  -7   6   6     1306.23     1090.02     17.86 o
  -6   6   6     2759.65     2585.25     18.51 o
  -5   6   6     3105.57     3123.43     23.47 o
  -4   6   6     2042.73     2050.26     20.25 o
  -3   6   6     4102.16     3780.81    254.53 o
  -2   6   6     1409.95     1263.17    140.88 o
  -1   6   6     5764.52     5505.99    284.35 o
   0   6   6     3186.02     3014.69     27.70 o
   1   6   6      850.89      820.49     35.56 o
   2   6   6     2105.50     2245.17     86.65 o
   3   6   6      145.68      176.35      8.56 o
   4   6   6     1004.55     1023.25     30.78 o
   5   6   6       98.57      121.56      7.96 o
   6   6   6        0.39        6.73     17.87 o
   7   6   6      171.17      172.56      9.79 o
   8   6   6       37.36       57.76     13.62 o
   9   6   6      449.26      391.58     13.84 o
  10   6   6      154.56      143.04      9.50 o
  11   6   6      262.84      228.77      9.67 o
  12   6   6      127.98      117.13     21.22 o
 -15   7   6       42.66       49.11     14.64 o
 -14   7   6       25.50       41.58      9.65 o
 -13   7   6       46.53       43.79     10.02 o
 -12   7   6      184.60      148.73     10.92 o
 -11   7   6      131.93       94.96     14.68 o
 -10   7   6      103.54       76.41     13.81 o
  -9   7   6       33.80       55.40     13.52 o
  -8   7   6       10.49       31.93      9.47 o
  -7   7   6      124.75      122.19     10.45 o
  -6   7   6        3.74       34.10     14.61 o
  -5   7   6       16.82       18.15      9.96 o
  -4   7   6      329.29      303.39     18.91 o
  -3   7   6      267.71      233.26     15.30 o
  -2   7   6     1815.50     1789.04    169.70 o
  -1   7   6     1678.24     1771.03     97.40 o
   0   7   6     1117.60     1147.37      9.43 o
   1   7   6      437.41      437.45     27.29 o
   2   7   6     3080.54     3152.43    206.87 o
   3   7   6     1380.95     1320.14     77.47 o
   4   7   6     2635.77     2820.25     84.84 o
   5   7   6     1100.28     1138.19     54.34 o
   6   7   6     1151.52     1232.92     11.61 o
   7   7   6      724.30      775.82     75.92 o
   8   7   6      316.66      359.45     37.78 o
   9   7   6      471.15      518.70     33.16 o
  10   7   6      107.59      106.40      9.68 o
  11   7   6       69.87       96.14     13.03 o
 -14   8   6        7.22       12.51      9.84 o
 -13   8   6       55.50       71.92     14.03 o
 -12   8   6      121.56       78.65     14.57 o
 -11   8   6      334.52      239.09     10.99 o
 -10   8   6      159.43      130.76     10.52 o
  -9   8   6      466.00      380.59     15.04 o
  -8   8   6      295.33      247.63     11.10 o
  -7   8   6     1820.95     1611.67     16.09 o
  -6   8   6      684.11      735.00     20.83 o
  -5   8   6     2262.22     2245.01    101.95 o
  -4   8   6      624.48      640.02     30.65 o
  -3   8   6     1134.19     1067.14     25.24 o
  -2   8   6     1675.65     1538.41    124.68 o
  -1   8   6      212.75      213.47      9.76 o
   0   8   6     1094.10     1169.57     21.62 o
   1   8   6       24.92       35.93      8.92 o
   2   8   6       26.52       44.19      8.99 o
   3   8   6       14.51       21.50     10.77 o
   4   8   6       66.78       91.83     10.10 o
   5   8   6      123.32      133.72      8.06 o
   6   8   6        8.88       28.72      8.99 o
   7   8   6      330.30      356.64     58.08 o
   8   8   6      282.83      320.26     17.41 o
   9   8   6      275.81      273.39      8.89 o
  10   8   6      133.96      140.32      8.36 o
  11   8   6      133.02      137.30      8.75 o
 -14   9   6       24.16       24.30     10.23 o
 -13   9   6       18.66       13.67     14.07 o
 -12   9   6       83.99       62.20     14.46 o
 -11   9   6       62.91       60.57     14.21 o
 -10   9   6       41.73       45.27     14.07 o
  -9   9   6        2.78       10.52     10.02 o
  -8   9   6        6.12       20.62     11.24 o
  -7   9   6      158.80      175.75     31.82 o
  -6   9   6      567.34      603.37     38.75 o
  -5   9   6      153.00      155.92     14.07 o
  -4   9   6      578.66      544.11     11.48 o
  -3   9   6      748.89      748.16     58.83 o
  -2   9   6     2610.44     2628.47    135.06 o
  -1   9   6      749.80      808.22     33.05 o
   0   9   6     3706.30     3738.06     70.89 o
   1   9   6      246.94      257.10      9.11 o
   2   9   6     1458.99     1590.48     41.39 o
   3   9   6     1517.84     1511.62    109.75 o
   4   9   6      436.30      402.26     28.78 o
   5   9   6      392.71      361.59      9.17 o
   6   9   6       44.71       41.84      8.85 o
   7   9   6      356.70      352.63      7.71 o
   8   9   6      189.06      175.82      7.46 o
   9   9   6       43.16       54.43      8.38 o
  10   9   6        1.34       -0.64     23.42 o
  11   9   6        0.11      -11.61     15.77 o
 -13  10   6       47.92       22.42     10.02 o
 -12  10   6      148.01       94.20     14.64 o
 -11  10   6      237.71      179.17     14.64 o
 -10  10   6      119.91       97.77      9.28 o
  -9  10   6      392.62      448.80    115.50 o
  -8  10   6      640.24      748.67    140.36 o
  -7  10   6     1212.31     1282.44    110.58 o
  -6  10   6     1001.41     1068.61     22.87 o
  -5  10   6     1062.74     1110.69     59.28 o
  -4  10   6      582.10      571.57     14.77 o
  -3  10   6      389.09      376.24     13.72 o
  -2  10   6      510.50      511.97     48.87 o
  -1  10   6      596.34      579.56     13.54 o
   0  10   6       32.97       45.08     10.16 o
   1  10   6        0.41       11.74     32.29 o
   2  10   6      185.51      219.83     30.12 o
   3  10   6      404.70      441.43     48.64 o
   4  10   6      235.07      262.19     20.40 o
   5  10   6      390.69      423.46     25.58 o
   6  10   6      281.96      297.96     26.43 o
   7  10   6      186.56      211.25     22.24 o
   8  10   6      151.33      130.30     15.03 o
   9  10   6      178.91      138.03     10.30 o
  10  10   6      259.69      211.75     21.59 o
 -13  11   6        1.29       13.37      8.99 o
 -12  11   6        2.41       17.59     10.74 o
 -11  11   6        1.48        8.57      9.29 o
 -10  11   6        0.08        1.75      8.57 o
  -9  11   6       10.61       -5.05     16.45 o
  -8  11   6      124.58      170.79     16.00 o
  -7  11   6       99.60      111.39     16.04 o
  -6  11   6      260.00      284.35     58.47 o
  -5  11   6      451.01      423.09     12.09 o
  -4  11   6     1222.75     1258.41     41.35 o
  -3  11   6      677.61      718.59     45.33 o
  -2  11   6     2660.80     2691.18    107.25 o
  -1  11   6     1217.17     1246.64     13.52 o
   0  11   6     1237.12     1409.21     45.33 o
   1  11   6     1943.81     2010.05     26.04 o
   2  11   6      741.95      799.65     36.23 o
   3  11   6     1139.12     1173.99     50.88 o
   4  11   6      338.30      316.44      8.96 o
   5  11   6      300.35      299.71     28.68 o
   6  11   6       60.93       87.89     11.84 o
   7  11   6       52.79       49.26     12.08 o
   8  11   6        0.83      -10.09     10.09 o
   9  11   6       10.88       12.97     11.54 o
 -12  12   6       25.38       34.13     39.72 o
 -11  12   6       47.38       46.03      8.92 o
 -10  12   6       51.25       68.12     16.13 o
  -9  12   6       90.44      101.22      9.35 o
  -8  12   6       87.62       86.87     10.52 o
  -7  12   6      140.20      158.97     25.84 o
  -6  12   6      181.70      173.72      8.37 o
  -5  12   6       36.46       32.75      9.00 o
  -4  12   6      104.06      109.37     22.62 o
  -3  12   6       35.41       45.25     12.53 o
  -2  12   6        0.96       24.44     13.01 o
  -1  12   6       23.34       29.00     10.49 o
   0  12   6        6.89       35.32     11.35 o
   1  12   6      184.24      203.65     10.97 o
   2  12   6      250.93      302.03     26.34 o
   3  12   6      926.85     1010.37     45.11 o
   4  12   6      300.74      321.65     48.58 o
   5  12   6      297.95      314.79     20.45 o
   6  12   6      363.12      368.85      9.01 o
   7  12   6      311.05      327.92     44.15 o
   8  12   6      425.32      370.19     24.65 o
 -12  13   6        4.28       31.64     10.63 o
 -11  13   6        6.60       11.86     10.49 o
 -10  13   6       25.22       20.41     16.16 o
  -9  13   6        2.46        0.12     19.83 o
  -8  13   6       99.77      112.70     11.04 o
  -7  13   6       72.93       90.61     25.08 o
  -6  13   6      131.45      142.53      9.03 o
  -5  13   6       43.25       61.34     10.90 o
  -4  13   6      279.35      269.84     26.09 o
  -3  13   6      237.02      218.04     10.25 o
  -2  13   6      289.44      286.47     11.27 o
  -1  13   6      576.01      534.31     12.80 o
   0  13   6       97.69      105.34      9.35 o
   1  13   6      272.57      277.95     63.52 o
   2  13   6      273.01      322.43     22.74 o
   3  13   6      129.01      122.74     18.15 o
   4  13   6       17.98       32.94     13.38 o
   5  13   6        5.70       27.09      7.90 o
   6  13   6        3.03       20.30     11.65 o
   7  13   6        3.54       26.48     33.20 o
   8  13   6        1.05       18.33     16.56 o
 -11  14   6       46.42       28.77     13.45 o
 -10  14   6        9.42       24.42     11.66 o
  -9  14   6       21.72       25.71     10.99 o
  -8  14   6       42.48       31.62      7.94 o
  -7  14   6       18.45       41.92     11.07 o
  -6  14   6       22.74       18.46      8.98 o
  -5  14   6        0.15        8.17     10.98 o
  -4  14   6        0.39       26.16     27.70 o
  -3  14   6       43.93       49.37     13.22 o
  -2  14   6        2.53        6.87     15.40 o
  -1  14   6       45.04       49.76     15.15 o
   0  14   6       32.38       54.96     15.30 o
   1  14   6      127.68      113.23     11.34 o
   2  14   6      186.85      219.10      9.54 o
   3  14   6       81.85       98.05     24.93 o
   4  14   6      330.82      302.92     31.51 o
   5  14   6       86.35      104.01      9.50 o
   6  14   6      177.51      211.06     10.01 o
   7  14   6       31.92       73.19     16.06 o
 -10  15   6       46.36       52.19     11.39 o
  -9  15   6      101.29      108.79     18.69 o
  -8  15   6       71.67       78.72      8.23 o
  -7  15   6       76.60       89.45     12.56 o
  -6  15   6      171.07      143.66      9.44 o
  -5  15   6      127.13      131.31     14.27 o
  -4  15   6      124.28      118.20     10.63 o
  -3  15   6      434.59      407.13     17.75 o
  -2  15   6       67.55       30.05     16.06 o
  -1  15   6      146.54      123.27     11.35 o
   0  15   6       41.12       60.57     15.98 o
   1  15   6      117.02      138.74     21.21 o
   2  15   6        1.45       21.39     29.13 o
   3  15   6       28.55       52.79     32.54 o
   4  15   6        0.67       35.18     12.48 o
   5  15   6        3.09       -9.46      9.46 o
  -9  16   6        4.66       10.47     11.46 o
  -8  16   6        2.92       26.67      8.61 o
  -7  16   6        2.24       -6.47     13.76 o
  -6  16   6        0.19       -8.28      8.28 o
  -5  16   6       20.56       29.29      7.57 o
  -4  16   6       21.10       57.03     15.91 o
  -3  16   6       75.77       69.50     11.72 o
  -2  16   6       60.38       84.47     11.68 o
  -1  16   6      114.99       82.52     11.75 o
   0  16   6      143.37      148.33     16.92 o
   1  16   6      149.72      111.60     65.65 o
   2  16   6      212.04      221.19     29.63 o
   3  16   6       79.42       51.35     25.66 o
   4  16   6       99.31       74.43     16.56 o
  -7  17   6       66.45       46.12     13.62 o
  -6  17   6       42.22       42.14      8.73 o
  -5  17   6       98.96       94.58      7.95 o
  -4  17   6       61.59       91.05     16.45 o
  -3  17   6       78.04       68.13     16.53 o
  -2  17   6       52.86       39.63     16.85 o
  -1  17   6       62.06       47.73     11.86 o
   0  17   6       14.05        8.79     11.46 o
   1  17   6       16.29       30.05     11.64 o
   2  17   6        0.01       25.99     43.41 o
  -3  18   6       43.66       36.92     11.86 o
  -2  18   6       65.38       43.14     16.81 o
   0 -19   7       63.71       36.23     23.47 o
  -4 -18   7       89.99       55.91     11.83 o
  -3 -18   7       35.35       36.01     11.53 o
  -2 -18   7      149.44      116.55     12.87 o
  -1 -18   7       55.90       31.99     14.14 o
   0 -18   7      105.19       36.44     41.60 o
   2 -18   7       19.97       16.96     19.17 o
   3 -18   7        0.59       -1.77     19.74 o
   4 -18   7        5.77       13.96     16.27 o
   5 -18   7        4.00       18.41     16.34 o
  -6 -17   7        1.85       31.32     22.62 o
  -5 -17   7        1.58      -11.31     11.31 o
  -4 -17   7       42.00       28.06     18.22 o
  -3 -17   7       58.93       53.72     11.45 o
  -2 -17   7      147.44      115.22     15.86 o
  -1 -17   7      104.67       94.26     12.72 o
   0 -17   7      179.15      158.86     14.29 o
   1 -17   7      155.95      125.34     16.49 o
   2 -17   7      112.92       89.93     19.42 o
   3 -17   7      223.37      199.46     20.18 o
   4 -17   7      102.57       92.82     16.81 o
   5 -17   7      177.78      150.21     17.18 o
   6 -17   7       50.75       82.66     16.27 o
   7 -17   7       99.44       83.46     12.48 o
  -7 -16   7      181.40      171.09     42.02 o
  -6 -16   7      347.04      307.50     12.33 o
  -5 -16   7      193.53      174.85     20.65 o
  -4 -16   7      311.80      324.18     21.97 o
  -3 -16   7      130.22      124.51     11.31 o
  -2 -16   7      150.92      133.51     13.01 o
  -1 -16   7      131.35      128.43     11.86 o
   0 -16   7       74.80       66.88     14.78 o
   1 -16   7        2.73       -0.47     14.90 o
   2 -16   7        0.14       21.91     19.42 o
   3 -16   7       26.57       25.85     16.24 o
   4 -16   7       37.80       26.54     16.78 o
   5 -16   7       13.75       24.08     16.60 o
   6 -16   7       13.86        8.06     16.92 o
   7 -16   7      116.48       99.19     12.62 o
   8 -16   7       41.35       58.91     17.00 o
  -8 -15   7       46.82       71.36     10.26 o
  -7 -15   7       21.24       24.80      8.61 o
  -6 -15   7      123.90      120.08     10.44 o
  -5 -15   7      130.94      156.35     11.73 o
  -4 -15   7      272.06      267.21     33.14 o
  -3 -15   7      602.07      570.26     38.75 o
  -2 -15   7      631.22      594.09     17.70 o
  -1 -15   7      964.56      898.85     42.33 o
   0 -15   7      513.89      466.68     21.51 o
   1 -15   7      905.84      785.02     53.55 o
   2 -15   7      547.93      510.01     21.66 o
   3 -15   7      690.42      666.91     18.95 o
   4 -15   7      361.32      328.63     13.49 o
   5 -15   7      246.67      202.53     17.32 o
   6 -15   7       90.43      104.97     17.10 o
   7 -15   7       22.84       35.00     16.89 o
   8 -15   7       73.78       68.60     17.03 o
   9 -15   7        1.35       21.52     11.79 o
  -9 -14   7       38.65       41.86      9.81 o
  -8 -14   7      145.16      171.15     17.86 o
  -7 -14   7      310.40      336.42     23.53 o
  -6 -14   7      523.60      495.00     11.07 o
  -5 -14   7      239.87      269.13     23.29 o
  -4 -14   7      137.42      136.22      9.38 o
  -3 -14   7       75.86       79.37     11.36 o
  -2 -14   7       79.06       83.23     11.86 o
  -1 -14   7       28.62       26.97     11.38 o
   0 -14   7        0.25       11.52     10.40 o
   1 -14   7       13.96       18.72     10.01 o
   2 -14   7      293.36      326.60     17.79 o
   3 -14   7      148.74      160.26     17.79 o
   4 -14   7      433.99      463.40     18.88 o
   5 -14   7      453.37      489.58     18.80 o
   6 -14   7      293.29      353.18     18.41 o
   7 -14   7      256.72      308.48     17.90 o
   8 -14   7      385.61      429.62     18.04 o
   9 -14   7      101.41      137.74     17.07 o
  10 -14   7      111.02      120.92     17.25 o
 -10 -13   7       26.58       34.39      8.12 o
  -9 -13   7       21.40       41.28      7.23 o
  -8 -13   7       63.46       68.77     10.28 o
  -7 -13   7      158.73      145.57      9.40 o
  -6 -13   7      130.54      134.33      8.07 o
  -5 -13   7      422.31      437.57     21.30 o
  -4 -13   7      383.44      377.33     23.24 o
  -3 -13   7     1038.30      980.79     41.33 o
  -2 -13   7      951.13      935.42     31.88 o
  -1 -13   7     1378.88     1240.85     50.18 o
   0 -13   7      926.21      847.30     24.56 o
   1 -13   7      856.80      827.80     54.63 o
   2 -13   7      840.53      811.80     15.04 o
   3 -13   7      653.47      720.64     19.35 o
   4 -13   7      619.00      645.68     14.68 o
   5 -13   7      153.43      182.65     17.94 o
   6 -13   7      182.54      189.37     17.47 o
   7 -13   7        2.23       32.04     17.10 o
   8 -13   7        2.50       10.49     17.25 o
   9 -13   7        0.04      -17.10     17.10 o
  10 -13   7       14.04       25.96     17.00 o
 -11 -12   7       81.05      100.44      9.80 o
 -10 -12   7      102.95       75.82      9.12 o
  -9 -12   7      103.97       73.29      9.10 o
  -8 -12   7      237.74      256.63     34.76 o
  -7 -12   7       78.05       90.64      8.04 o
  -6 -12   7      315.23      343.19     25.38 o
  -5 -12   7       74.63       71.48      7.96 o
  -4 -12   7       35.92       54.40      9.04 o
  -3 -12   7        0.22       -8.37      8.99 o
  -2 -12   7        0.72       19.37     14.23 o
  -1 -12   7       29.38       27.02      9.13 o
   0 -12   7      289.39      304.96     11.02 o
   1 -12   7       25.84       44.86     10.90 o
   2 -12   7      922.10      939.67     19.42 o
   3 -12   7      573.50      587.86     14.03 o
   4 -12   7      755.34      922.71     19.78 o
   5 -12   7      269.74      311.59     17.90 o
   6 -12   7      984.24     1106.33     15.62 o
   7 -12   7      383.84      482.67     18.44 o
   8 -12   7      510.73      526.28     18.69 o
   9 -12   7      342.08      366.45     13.34 o
  10 -12   7      115.28      123.02     12.55 o
  11 -12   7       98.70      111.05     17.03 o
 -12 -11   7       30.72       41.63      8.18 o
 -11 -11   7       23.77       17.81      9.05 o
 -10 -11   7       31.83       41.48      7.76 o
  -9 -11   7      268.78      251.36     12.45 o
  -8 -11   7      280.08      240.08     21.23 o
  -7 -11   7      860.76      840.54     53.29 o
  -6 -11   7      671.92      643.16     40.23 o
  -5 -11   7      756.94      816.49     51.11 o
  -4 -11   7      611.82      572.63     28.99 o
  -3 -11   7     1184.70     1121.92     43.79 o
  -2 -11   7     1220.37     1142.90     46.05 o
  -1 -11   7     1644.79     1555.14     36.92 o
   0 -11   7      737.37      674.61     18.24 o
   1 -11   7      877.40      796.64     36.83 o
   2 -11   7      179.79      192.34     16.81 o
   3 -11   7      196.80      266.83     17.65 o
   4 -11   7      203.17      243.47     17.57 o
   5 -11   7        1.68       16.96     16.78 o
   6 -11   7        0.36       27.45     12.11 o
   7 -11   7        0.40        9.40     17.28 o
   8 -11   7       36.66       52.79     16.60 o
   9 -11   7       38.03       45.85     16.56 o
  10 -11   7       29.37       60.86     16.63 o
  11 -11   7       60.90       49.47     11.82 o
 -12 -10   7      240.58      195.64     16.45 o
 -11 -10   7       83.91       74.12      8.58 o
 -10 -10   7      251.59      207.04     17.84 o
  -9 -10   7       37.63       47.73     17.57 o
  -8 -10   7      370.44      344.21     20.83 o
  -7 -10   7      173.96      199.06     11.46 o
  -6 -10   7       50.11       66.79     13.69 o
  -5 -10   7        5.18       27.42      7.74 o
  -4 -10   7       78.06       90.86      9.00 o
  -3 -10   7       46.32       65.77     10.91 o
  -2 -10   7      975.55      952.65     56.45 o
  -1 -10   7      224.77      226.02      8.67 o
   0 -10   7      403.19      416.13     11.23 o
   1 -10   7     1386.44     1382.87    103.60 o
   2 -10   7     1764.77     1947.06     22.06 o
   3 -10   7     1630.23     1787.41     21.26 o
   4 -10   7     1180.81     1497.91     20.39 o
   5 -10   7      566.21      741.07     18.48 o
   6 -10   7      677.15      800.85     18.84 o
   7 -10   7      689.44      756.84     14.14 o
   8 -10   7      318.94      365.80     17.86 o
   9 -10   7      244.74      308.99     12.73 o
  10 -10   7      116.53       94.20     16.74 o
  11 -10   7       46.86       87.54     11.79 o
  12 -10   7       14.11       10.34     16.31 o
 -13  -9   7       28.52       40.56     35.67 o
 -12  -9   7       59.16       57.81     17.54 o
 -11  -9   7      163.12      183.10     16.50 o
 -10  -9   7      175.26      185.66     14.34 o
  -9  -9   7     1046.57     1022.62     83.66 o
  -8  -9   7     1339.31     1363.43    123.87 o
  -7  -9   7     2102.12     2114.79    168.09 o
  -6  -9   7     1209.75     1188.25    122.95 o
  -5  -9   7     2868.98     2865.91    165.35 o
  -4  -9   7     1580.85     1553.38     87.20 o
  -3  -9   7     3336.12     3313.62    209.08 o
  -2  -9   7     2705.12     2617.28    122.79 o
  -1  -9   7     3478.79     3265.03    119.99 o
   0  -9   7     1745.15     1607.23     29.49 o
   1  -9   7      151.11      151.91     10.77 o
   2  -9   7      515.84      602.83     18.77 o
   3  -9   7       25.99        5.60     17.25 o
   4  -9   7        1.11       14.03     11.97 o
   5  -9   7      155.91      189.73     13.02 o
   6  -9   7      140.44      165.94     12.76 o
   7  -9   7      407.04      457.28     18.48 o
   8  -9   7      199.30      219.20     12.37 o
   9  -9   7      296.56      297.35     12.80 o
  10  -9   7      124.29      147.25     11.93 o
  11  -9   7      101.48      105.12     12.29 o
  12  -9   7       74.68       90.87     16.49 o
 -13  -8   7       47.59       43.23      7.96 o
 -12  -8   7      154.52      180.20     20.93 o
 -11  -8   7       27.04       11.08      9.15 o
 -10  -8   7       82.29      100.75     25.84 o
  -9  -8   7       21.91       35.51     10.25 o
  -8  -8   7       92.71      108.86     20.49 o
  -7  -8   7        0.30       -9.09      9.09 o
  -6  -8   7      369.16      411.78     32.33 o
  -5  -8   7      120.22      110.81     14.17 o
  -4  -8   7     2027.86     2035.28    123.20 o
  -3  -8   7      887.43      822.41     46.31 o
  -2  -8   7     2742.15     2517.81    128.67 o
  -1  -8   7     2500.34     2477.33     66.68 o
   0  -8   7     4917.82     4702.71     61.78 o
   1  -8   7     4346.12     4237.14    290.13 o
   2  -8   7     7009.57     7743.87     32.00 o
   3  -8   7     4923.45     5691.11     28.42 o
   4  -8   7     3520.03     4319.04     26.47 o
   5  -8   7     2146.86     2541.17     22.71 o
   6  -8   7      987.65     1167.87     19.96 o
   7  -8   7     1412.58     1612.54     20.72 o
   8  -8   7      758.77      822.40     14.46 o
   9  -8   7      168.63      166.66     12.22 o
  10  -8   7       33.46       59.90     26.54 o
  11  -8   7       11.42        2.53      7.55 o
  12  -8   7        0.09        5.95      9.95 o
 -14  -7   7       31.24       23.74     45.89 o
 -13  -7   7      125.60      149.31     11.73 o
 -12  -7   7       47.56       42.20     14.90 o
 -11  -7   7      238.05      249.29     19.22 o
 -10  -7   7      219.74      242.12     10.30 o
  -9  -7   7      979.24      973.93     42.09 o
  -8  -7   7      800.43      817.01     71.15 o
  -7  -7   7     2555.82     2607.23    213.97 o
  -6  -7   7      764.45      791.14     77.24 o
  -5  -7   7     1380.88     1357.92    100.20 o
  -4  -7   7     1283.35     1296.04    103.92 o
  -3  -7   7     2171.84     2313.15    163.78 o
  -2  -7   7      931.77      913.36     40.69 o
  -1  -7   7      763.51      753.71     22.74 o
   0  -7   7     1050.90     1017.79     31.87 o
   1  -7   7      106.26       98.52      8.62 o
   2  -7   7       11.39        4.43      9.97 o
   3  -7   7      337.59      369.78     12.87 o
   4  -7   7      226.10      265.16     17.97 o
   5  -7   7      995.15     1307.24     19.82 o
   6  -7   7     1721.11     2055.25     21.77 o
   7  -7   7     1164.11     1259.65     20.07 o
   8  -7   7      896.93      880.97     85.12 o
   9  -7   7      630.97      669.52     41.88 o
  10  -7   7      670.17      674.08     53.01 o
  11  -7   7      227.25      224.68     11.40 o
  12  -7   7      229.42      239.55     43.75 o
  13  -7   7       86.79       60.14     10.46 o
 -14  -6   7      104.42       99.79      9.77 o
 -13  -6   7       39.21       38.21      9.20 o
 -12  -6   7       56.38       63.67     43.39 o
 -11  -6   7        1.31       12.19     15.10 o
 -10  -6   7        2.21       17.96     11.63 o
  -9  -6   7        3.53        1.53     11.84 o
  -8  -6   7      204.96      190.25     20.25 o
  -7  -6   7       19.05       23.95      7.65 o
  -6  -6   7      657.28      671.74     54.84 o
  -5  -6   7      591.35      536.34     52.19 o
  -4  -6   7     2686.22     2459.23    195.82 o
  -3  -6   7     2025.28     1919.23    175.34 o
  -2  -6   7     3111.00     2973.59    190.04 o
  -1  -6   7     1350.38     1348.98     28.10 o
   0  -6   7     3683.60     3541.39     63.19 o
   1  -6   7     5958.99     5769.12    469.30 o
   2  -6   7     3903.89     3894.50    245.07 o
   3  -6   7     5564.93     6416.69    580.85 o
   4  -6   7     1223.09     1414.19    156.68 o
   5  -6   7     3247.96     3608.35    408.74 o
   6  -6   7     1658.04     1827.94    187.42 o
   7  -6   7      978.99     1086.56     92.41 o
   8  -6   7       10.52       36.12     15.03 o
   9  -6   7      168.72      187.81     22.11 o
  10  -6   7        2.42       10.32     10.15 o
  11  -6   7        4.88       -1.89      8.55 o
  12  -6   7       25.51       22.13      9.12 o
  13  -6   7       33.65       38.75      9.47 o
 -14  -5   7      108.49       70.85     29.94 o
 -13  -5   7      279.10      285.02     20.09 o
 -12  -5   7      123.50      132.04      9.28 o
 -11  -5   7      370.23      357.44     37.84 o
 -10  -5   7      634.87      727.00     12.17 o
  -9  -5   7     1477.24     1598.22    118.32 o
  -8  -5   7     1699.27     1781.49    170.75 o
  -7  -5   7      561.34      525.34     46.27 o
  -6  -5   7      844.97      848.39     84.08 o
  -5  -5   7      768.73      755.22     65.55 o
  -4  -5   7     1718.89     1677.35    154.79 o
  -3  -5   7      290.07      365.91     24.38 o
  -2  -5   7      938.76      883.41     59.60 o
  -1  -5   7     1283.18     1321.61     30.38 o
   0  -5   7      222.00      250.40     12.52 o
   1  -5   7      644.97      555.31     48.09 o
   2  -5   7      331.08      320.02     25.89 o
   3  -5   7      963.07     1058.61     99.77 o
   4  -5   7     1022.32     1275.42    122.20 o
   5  -5   7      622.32      743.16     93.17 o
   6  -5   7     1233.83     1363.93    128.74 o
   7  -5   7     1392.47     1501.46    130.69 o
   8  -5   7     1931.43     1982.67    117.96 o
   9  -5   7      341.05      370.07     27.60 o
  10  -5   7      556.74      609.07     40.64 o
  11  -5   7      211.41      213.87     14.26 o
  12  -5   7      213.18      186.36     11.75 o
  13  -5   7       92.95       82.85      8.43 o
 -15  -4   7        3.98       21.52     16.78 o
 -14  -4   7       30.12       37.37     13.07 o
 -13  -4   7       63.01       50.62     17.72 o
 -12  -4   7        3.90       24.02     19.74 o
 -11  -4   7       16.13       14.51     10.45 o
 -10  -4   7      455.96      467.31     47.57 o
  -9  -4   7       10.96       35.01     13.05 o
  -8  -4   7     2090.84     2238.20    236.60 o
  -7  -4   7      973.18     1055.61     76.14 o
  -6  -4   7     2876.84     2855.89    293.03 o
  -5  -4   7     3841.97     3693.91    339.93 o
  -4  -4   7     7069.26     6502.45    575.10 o
  -3  -4   7     5947.58     5853.39    543.55 o
  -2  -4   7     2637.98     2466.42    167.58 o
  -1  -4   7     8095.33     7523.37    333.80 o
   0  -4   7     3082.39     2884.88    131.17 o
   1  -4   7     6748.60     6045.47    507.00 o
   2  -4   7     2556.51     2684.09    225.50 o
   3  -4   7     1869.33     2200.41    360.99 o
   4  -4   7     1360.91     1461.38    217.40 o
   5  -4   7     1570.57     1461.25     96.82 o
   6  -4   7      254.13      271.30     18.66 o
   7  -4   7      316.48      371.58     35.41 o
   8  -4   7        9.80       22.61      8.37 o
   9  -4   7       95.64      132.82     26.19 o
  10  -4   7      121.07      135.78     10.13 o
  11  -4   7       56.95       91.62     21.65 o
  12  -4   7       63.81       74.76     14.75 o
  13  -4   7       77.55       61.12      8.16 o
 -15  -3   7      127.07      106.80      8.28 o
 -14  -3   7      140.25      133.80      9.44 o
 -13  -3   7      294.55      322.84     38.85 o
 -12  -3   7      194.31      167.94      9.12 o
 -11  -3   7      449.17      447.30     31.86 o
 -10  -3   7      725.04      792.82     78.27 o
  -9  -3   7     1530.52     1804.08    120.22 o
  -8  -3   7     1296.94     1425.12    138.82 o
  -7  -3   7      455.51      480.28     60.42 o
  -6  -3   7     1311.70     1286.91     81.56 o
  -5  -3   7       45.25       61.57      9.11 o
  -4  -3   7      759.37      832.49     89.65 o
  -3  -3   7      809.61      854.81     62.78 o
  -2  -3   7       49.95       62.24      6.43 o
  -1  -3   7     5101.43     4660.54    174.30 o
   0  -3   7     6154.36     5938.19    180.88 o
   1  -3   7     6973.48     6319.08    379.43 o
   2  -3   7     4938.24     4958.90    459.93 o
   3  -3   7     1214.23     1288.92    207.62 o
   4  -3   7     5648.91     5955.75    371.54 o
   5  -3   7     3031.07     3141.36    148.56 o
   6  -3   7     2774.00     2883.58    182.37 o
   7  -3   7      456.65      466.56     27.07 o
   8  -3   7     1078.94     1096.15     69.67 o
   9  -3   7      722.58      764.46     36.34 o
  10  -3   7      324.62      314.31     14.82 o
  11  -3   7      145.88      133.46      9.50 o
  12  -3   7       60.15       84.21     21.17 o
  13  -3   7       44.60       25.12     12.49 o
 -15  -2   7        0.27        8.53     20.16 o
 -14  -2   7        6.25       26.30     15.10 o
 -13  -2   7        1.51       25.40     29.78 o
 -12  -2   7       39.34       59.32     14.93 o
 -11  -2   7        7.76       14.74     18.42 o
 -10  -2   7     1065.79     1220.23    178.04 o
  -9  -2   7     1140.13     1240.10    178.98 o
  -8  -2   7     1044.95     1216.02     91.76 o
  -7  -2   7     2169.99     2248.57    265.47 o
  -6  -2   7     5636.02     5974.70    651.10 o
  -5  -2   7     8020.24     7909.34    570.30 o
  -4  -2   7     9721.87     9314.32    836.36 o
  -3  -2   7    14639.89    13346.74   1427.65 o
  -2  -2   7     6100.56     5225.04    398.46 o
  -1  -2   7     6405.67     5286.96    223.33 o
   0  -2   7     8166.93     7387.67    421.87 o
   1  -2   7     8012.34     7707.80    513.14 o
   2  -2   7     1941.40     1946.10    140.62 o
   3  -2   7      503.05      442.00     33.15 o
   4  -2   7      849.46      943.32     65.75 o
   5  -2   7      507.93      553.74     34.86 o
   6  -2   7      173.72      230.91     10.04 o
   7  -2   7      514.42      534.34     33.39 o
   8  -2   7      227.92      256.81     14.58 o
   9  -2   7      443.65      483.45     36.92 o
  10  -2   7       98.69       77.98     12.24 o
  11  -2   7      433.64      376.34     12.74 o
  12  -2   7      216.91      196.91      8.39 o
  13  -2   7      194.95      149.97     23.84 o
 -15  -1   7       83.85       82.46      8.12 o
 -14  -1   7      122.80      119.75     32.71 o
 -13  -1   7      111.24      114.33      9.10 o
 -12  -1   7       25.38       45.17      8.73 o
 -11  -1   7      104.35      118.03      9.02 o
 -10  -1   7      467.74      520.59     23.31 o
  -9  -1   7      400.57      481.71     65.05 o
  -8  -1   7      251.47      270.26     31.42 o
  -7  -1   7        3.63       20.54     10.54 o
  -6  -1   7       34.95       82.10     10.68 o
  -5  -1   7      837.72      869.11     38.22 o
  -4  -1   7      164.96      140.69      9.33 o
  -3  -1   7      631.26      524.02     95.03 o
  -2  -1   7     4106.57     3747.80    236.42 o
  -1  -1   7     4743.22     4101.10    152.85 o
   0  -1   7    15369.69    13593.48    926.30 o
   1  -1   7     6603.59     6216.31    293.46 o
   2  -1   7    13733.85    13329.43   1083.97 o
   3  -1   7     7158.34     7606.59    558.01 o
   4  -1   7     6806.03     6665.81    455.68 o
   5  -1   7     3927.86     3920.18    283.27 o
   6  -1   7     5491.61     5446.68    401.27 o
   7  -1   7     1750.06     1863.07    107.02 o
   8  -1   7      795.74      810.95     77.57 o
   9  -1   7      497.91      516.37     32.28 o
  10  -1   7      179.83      188.21      9.97 o
  11  -1   7      126.23      163.63     33.11 o
  12  -1   7       13.82       27.16     11.76 o
  13  -1   7        5.55       19.96      8.03 o
 -15   0   7        4.56        6.30     36.92 o
 -14   0   7       73.49       79.10     11.17 o
 -13   0   7       22.43       70.46     32.76 o
 -12   0   7      166.27      206.93     33.48 o
 -11   0   7      199.66      207.13     23.27 o
 -10   0   7      324.30      427.80     36.87 o
  -9   0   7     1123.30     1108.48    114.09 o
  -8   0   7      874.90     1002.52    153.61 o
  -7   0   7     1170.33     1176.00     99.21 o
  -6   0   7     1756.18     1678.81    158.85 o
  -5   0   7     5467.51     5419.98    224.05 o
  -4   0   7     2183.95     2094.54    197.51 o
  -3   0   7     2870.46     2357.95    323.29 o
  -2   0   7     1217.99     1036.07     64.92 o
  -1   0   7     3353.82     2830.34    151.04 o
   0   0   7      789.62      668.71     38.39 o
   1   0   7     2070.53     2151.12    143.85 o
   2   0   7      182.15      179.81     11.65 o
   3   0   7       12.20       11.15      7.71 o
   4   0   7      345.22      418.64     26.75 o
   5   0   7      505.22      514.70     28.18 o
   6   0   7       78.67       83.07     10.42 o
   7   0   7      574.21      592.79     33.82 o
   8   0   7      639.96      697.08     36.19 o
   9   0   7      900.12      927.67     78.44 o
  10   0   7      430.06      432.62     21.38 o
  11   0   7      543.51      498.23     26.51 o
  12   0   7      261.31      261.63     29.80 o
  13   0   7      233.12      208.00      9.93 o
 -15   1   7       77.13       87.53      9.58 o
 -14   1   7       67.11       81.40      9.18 o
 -13   1   7       59.45       63.66      8.55 o
 -12   1   7       67.33       84.03     38.84 o
 -11   1   7        3.38        4.10     19.58 o
 -10   1   7       95.48      112.25     23.25 o
  -9   1   7       17.56        8.30     10.41 o
  -8   1   7      358.69      335.28     18.71 o
  -7   1   7       15.69       26.28     14.84 o
  -6   1   7      681.42      719.65     15.44 o
  -5   1   7     1017.37      965.48     14.03 o
  -4   1   7     3155.39     2971.07    136.09 o
  -3   1   7     1274.24     1032.10    139.60 o
  -2   1   7     4166.66     3359.16    506.92 o
  -1   1   7      943.25      795.81      8.85 o
   0   1   7     6705.10     5927.04    193.49 o
   1   1   7     6732.72     7064.90    258.66 o
   2   1   7     1965.95     2017.01     78.11 o
   3   1   7     1984.10     2085.14    122.38 o
   4   1   7     5490.84     5738.79    423.11 o
   5   1   7     2786.13     3021.59    201.44 o
   6   1   7      755.52      778.68     51.79 o
   7   1   7      743.99      831.36     85.40 o
   8   1   7      190.63      234.96     25.86 o
   9   1   7      211.59      249.85     28.78 o
  10   1   7       39.11       56.13      9.44 o
  11   1   7       15.14       15.76      9.37 o
  12   1   7        4.48      -12.91     21.36 o
  13   1   7        3.01       -7.16      7.16 o
 -15   2   7       18.11        5.56     16.09 o
 -14   2   7      140.50      137.01     13.61 o
 -13   2   7      145.45      149.37     11.84 o
 -12   2   7      321.23      369.61     63.08 o
 -11   2   7      770.10      774.18     32.29 o
 -10   2   7     1474.04     1583.69    249.36 o
  -9   2   7     1317.70     1350.34    109.20 o
  -8   2   7     1567.09     1567.30    162.88 o
  -7   2   7     1703.15     1642.56    139.74 o
  -6   2   7      875.72      832.70     16.85 o
  -5   2   7     5202.36     4587.96     25.35 o
  -4   2   7     1734.18     1667.89     80.13 o
  -3   2   7     2552.92     2122.16    240.99 o
  -2   2   7       19.20       17.14     12.95 o
  -1   2   7      254.32      206.02      7.53 o
   0   2   7      223.97      203.23      7.75 o
   1   2   7      720.90      777.79     19.02 o
   2   2   7        8.21       21.01      7.35 o
   3   2   7      583.33      695.42     20.09 o
   4   2   7      366.86      398.83     24.24 o
   5   2   7     1347.45     1416.27     83.58 o
   6   2   7     1122.34     1159.12     75.21 o
   7   2   7      893.33      964.25     77.56 o
   8   2   7      269.35      309.94     17.28 o
   9   2   7      612.15      644.78     21.91 o
  10   2   7      354.83      356.71     24.16 o
  11   2   7      231.73      218.28     25.79 o
  12   2   7      203.68      189.41     12.44 o
  13   2   7      100.62       99.26      9.49 o
 -15   3   7       43.31       22.10      8.91 o
 -14   3   7       31.88       27.24      8.67 o
 -13   3   7        1.72       10.74      9.09 o
 -12   3   7       40.81       32.18      9.08 o
 -11   3   7        4.39      -21.14     21.14 o
 -10   3   7       30.02       34.35     14.86 o
  -9   3   7      108.81      137.40     36.41 o
  -8   3   7      136.67      162.94     14.57 o
  -7   3   7      480.43      410.46     11.64 o
  -6   3   7     2348.78     2054.09     20.36 o
  -5   3   7     3616.77     3257.73     22.56 o
  -4   3   7     6857.91     6537.55     91.29 o
  -3   3   7     1255.90     1134.34    161.56 o
  -2   3   7     6513.11     4922.93    655.19 o
  -1   3   7    10803.84     8960.06    388.86 o
   0   3   7    14809.91    13188.04    209.39 o
   1   3   7     1400.14     1332.15     24.22 o
   2   3   7     6337.59     6189.77    170.13 o
   3   3   7     1017.56      992.73     27.23 o
   4   3   7     1338.15     1229.64     95.41 o
   5   3   7     1091.22     1118.11     70.79 o
   6   3   7      500.40      517.45     31.31 o
   7   3   7      235.41      250.39     10.94 o
   8   3   7        1.70       10.62     17.04 o
   9   3   7        0.20        5.56     15.02 o
  10   3   7        1.45       12.77     13.36 o
  11   3   7        7.58        6.27      7.95 o
  12   3   7       32.26       33.45      9.27 o
 -15   4   7       59.56       75.15      9.24 o
 -14   4   7       47.95       51.05     15.12 o
 -13   4   7      142.07      133.35      8.85 o
 -12   4   7      283.86      288.76     50.66 o
 -11   4   7      628.71      568.73     16.27 o
 -10   4   7      844.02      695.98     16.92 o
  -9   4   7     1318.97     1091.07     13.81 o
  -8   4   7      252.73      212.01     14.46 o
  -7   4   7     2812.36     2339.83     17.54 o
  -6   4   7      376.13      326.60     15.77 o
  -5   4   7     1691.04     1658.82     16.13 o
  -4   4   7      329.35      303.08     11.57 o
  -3   4   7      381.53      392.66     29.96 o
  -2   4   7        1.12       13.50     10.34 o
  -1   4   7      371.98      329.66     36.61 o
   0   4   7      479.04      498.07     36.52 o
   1   4   7     1379.63     1374.36     38.20 o
   2   4   7     2250.81     2342.68     62.61 o
   3   4   7     3055.80     3067.71    154.20 o
   4   4   7     2221.11     2325.49     94.73 o
   5   4   7     2763.06     2797.18    153.12 o
   6   4   7     1516.50     1610.10     80.09 o
   7   4   7     1487.76     1536.97    106.29 o
   8   4   7      732.14      768.26     58.31 o
   9   4   7      383.33      410.41     26.66 o
  10   4   7      530.76      491.59     35.58 o
  11   4   7      126.47      105.95     12.04 o
  12   4   7      118.03      125.37      7.49 o
 -15   5   7        0.25       11.79     10.27 o
 -14   5   7       12.83       13.81     13.74 o
 -13   5   7        6.30       44.59     14.03 o
 -12   5   7        1.78       -5.17     14.10 o
 -11   5   7       55.25       35.26     14.28 o
 -10   5   7       87.58       99.55     10.05 o
  -9   5   7      153.45      119.08     14.21 o
  -8   5   7      506.85      444.85     15.12 o
  -7   5   7      694.93      647.89     12.91 o
  -6   5   7     1160.93     1125.82     18.84 o
  -5   5   7     2659.53     2628.47     18.15 o
  -4   5   7     1742.51     1651.64     59.09 o
  -3   5   7     2226.86     2050.12    143.81 o
  -2   5   7     6373.85     5199.18    532.72 o
  -1   5   7     3374.38     2905.00    159.99 o
   0   5   7     7928.67     6986.16    329.43 o
   1   5   7     3515.92     3518.03    140.78 o
   2   5   7     2023.35     1999.70     50.97 o
   3   5   7     1661.98     1634.68     78.94 o
   4   5   7      337.93      349.50     16.75 o
   5   5   7      466.67      533.09     24.58 o
   6   5   7       21.43       24.55      9.78 o
   7   5   7        0.85       18.86     12.82 o
   8   5   7       37.40       31.89      9.64 o
   9   5   7       34.24       51.73      9.52 o
  10   5   7      151.20      133.80     17.77 o
  11   5   7       36.09       23.26      9.32 o
  12   5   7       52.50       53.80     24.19 o
 -15   6   7       28.40       34.75     14.54 o
 -14   6   7       31.62       54.89     14.17 o
 -13   6   7       76.21       69.86     14.32 o
 -12   6   7      119.29      109.82     14.21 o
 -11   6   7      467.02      413.82     15.73 o
 -10   6   7       43.62       38.40      9.65 o
  -9   6   7      526.67      435.19     14.86 o
  -8   6   7      109.47       97.81     10.41 o
  -7   6   7       38.96       35.08     14.72 o
  -6   6   7       47.71       66.82     14.97 o
  -5   6   7        2.52      -14.75     14.75 o
  -4   6   7      136.98      134.22      8.91 o
  -3   6   7      129.55      117.69     26.98 o
  -2   6   7        9.79       -5.16     13.94 o
  -1   6   7     1582.39     1593.37     58.76 o
   0   6   7     2222.53     2409.88     66.28 o
   1   6   7     1035.89     1080.66     48.57 o
   2   6   7     2294.36     2302.88    128.27 o
   3   6   7     2764.22     2852.03    143.83 o
   4   6   7     2005.00     2075.83     64.76 o
   5   6   7     2401.67     2395.29    111.45 o
   6   6   7     1467.90     1465.59     80.79 o
   7   6   7      756.42      795.93     57.02 o
   8   6   7     1149.65     1254.54     50.05 o
   9   6   7      233.70      224.62     11.80 o
  10   6   7      281.23      254.11     18.31 o
  11   6   7       57.47       69.05     11.76 o
 -14   7   7        1.93        6.40      9.73 o
 -13   7   7        9.55        9.47     14.14 o
 -12   7   7       76.64       71.85     10.02 o
 -11   7   7       86.32       83.31     14.25 o
 -10   7   7      114.47       89.64      9.94 o
  -9   7   7      229.82      211.32     10.31 o
  -8   7   7      384.44      373.18     15.59 o
  -7   7   7      927.93      935.51     17.36 o
  -6   7   7     1683.86     1758.95     20.58 o
  -5   7   7      118.39      140.03      7.91 o
  -4   7   7      367.71      345.38     11.46 o
  -3   7   7      208.41      196.06      8.74 o
  -2   7   7      968.90      876.45     65.25 o
  -1   7   7     2286.00     2218.88     71.49 o
   0   7   7      212.84      230.63     25.46 o
   1   7   7     1170.47     1126.90     62.82 o
   2   7   7       14.12       31.63      6.81 o
   3   7   7      653.09      693.48     34.98 o
   4   7   7        0.39       -7.27     14.85 o
   5   7   7        1.48       27.05      7.72 o
   6   7   7      219.94      233.50      9.56 o
   7   7   7        4.97       29.31      9.13 o
   8   7   7      130.47      142.32     19.47 o
   9   7   7      165.63      144.89     12.68 o
  10   7   7      190.65      146.06     17.82 o
  11   7   7      116.94       91.35     17.36 o
 -14   8   7       33.03       18.62     10.09 o
 -13   8   7      107.69       51.78     10.27 o
 -12   8   7       67.63      100.13     14.25 o
 -11   8   7      193.70      148.40     10.70 o
 -10   8   7      106.11       82.77     14.32 o
  -9   8   7       34.49       36.96     14.21 o
  -8   8   7       18.66       30.01     10.27 o
  -7   8   7        0.27      -10.89     10.89 o
  -6   8   7       88.73      102.31     17.86 o
  -5   8   7      419.00      427.63     10.26 o
  -4   8   7      166.27      161.29      9.20 o
  -3   8   7      416.77      386.83     17.63 o
  -2   8   7      540.46      517.28     50.44 o
  -1   8   7      543.96      620.77     38.35 o
   0   8   7      818.27      857.96     17.73 o
   1   8   7     1853.78     2032.48     32.30 o
   2   8   7      504.32      451.69     33.87 o
   3   8   7     1061.55     1050.49     53.38 o
   4   8   7     1277.12     1231.21     64.83 o
   5   8   7      453.79      473.74     16.25 o
   6   8   7      783.21      824.08     50.07 o
   7   8   7      106.62      103.68     14.19 o
   8   8   7      148.20      165.31     27.36 o
   9   8   7       96.80       78.12     14.63 o
  10   8   7       69.35       48.29     10.04 o
  11   8   7       12.09        1.41      9.29 o
 -14   9   7       19.08       20.00     10.38 o
 -13   9   7       44.34       77.96     14.43 o
 -12   9   7       76.68       50.41     14.43 o
 -11   9   7      180.64      177.91     14.83 o
 -10   9   7      324.00      226.62     15.30 o
  -9   9   7      309.26      247.16     15.73 o
  -8   9   7      929.66     1029.80     79.59 o
  -7   9   7      776.27      924.88     84.22 o
  -6   9   7     1683.29     1731.61    127.23 o
  -5   9   7      626.93      657.69     24.71 o
  -4   9   7      811.64      867.15     34.79 o
  -3   9   7     1041.79     1037.68     18.68 o
  -2   9   7      258.76      267.44     45.20 o
  -1   9   7      558.65      560.74     13.59 o
   0   9   7        5.39        3.15     19.27 o
   1   9   7      385.08      409.65     25.69 o
   2   9   7        4.01       20.99     11.55 o
   3   9   7       16.60       19.93      7.22 o
   4   9   7       52.05       57.61      8.03 o
   5   9   7       22.14       40.19     14.17 o
   6   9   7      115.41      144.58     14.46 o
   7   9   7      216.43      238.54      9.79 o
   8   9   7      210.17      213.44     37.00 o
   9   9   7      124.74      122.94     25.76 o
  10   9   7       29.55       49.91     16.03 o
 -13  10   7       28.18       26.14     10.09 o
 -12  10   7       33.57       23.03     14.07 o
 -11  10   7       16.56       23.22     13.99 o
 -10  10   7       37.17       36.52     10.69 o
  -9  10   7        1.85        5.62     11.01 o
  -8  10   7       10.89       20.31     28.35 o
  -7  10   7       97.40      128.05     18.10 o
  -6  10   7      333.67      374.24     38.26 o
  -5  10   7      154.29      184.17      8.33 o
  -4  10   7      495.93      513.52     33.00 o
  -3  10   7     1391.41     1338.58     27.03 o
  -2  10   7     2126.60     2181.79     80.53 o
  -1  10   7     2036.58     2140.50     51.69 o
   0  10   7      869.93      884.25     12.50 o
   1  10   7     1365.47     1479.00     50.91 o
   2  10   7     1619.20     1645.26    122.57 o
   3  10   7      726.77      804.51     53.75 o
   4  10   7     1026.89      985.43     67.06 o
   5  10   7      235.12      217.07     19.87 o
   6  10   7      379.28      419.24     25.10 o
   7  10   7      110.60      142.20     26.14 o
   8  10   7       95.95       85.87     11.62 o
   9  10   7        4.41       33.20     15.28 o
 -13  11   7       20.29       -5.97     20.39 o
 -12  11   7       72.12       72.12     10.92 o
 -11  11   7       56.19       76.23     16.02 o
 -10  11   7       68.15       67.46     13.72 o
  -9  11   7      100.04      116.06     15.91 o
  -8  11   7      363.95      393.12     78.14 o
  -7  11   7      483.60      556.19     49.74 o
  -6  11   7      200.92      225.98     20.07 o
  -5  11   7      456.95      465.87     12.49 o
  -4  11   7       29.71       45.83     15.64 o
  -3  11   7      393.52      403.54     14.61 o
  -2  11   7      101.27      107.24     11.89 o
  -1  11   7       46.53       44.92      9.98 o
   0  11   7       70.01       55.48     25.53 o
   1  11   7       81.28       70.92     13.05 o
   2  11   7       37.13       58.53     16.25 o
   3  11   7       46.07       97.66     36.40 o
   4  11   7      404.98      443.38     25.00 o
   5  11   7      221.30      246.21     12.04 o
   6  11   7      212.40      214.87     25.64 o
   7  11   7      194.08      206.24     24.12 o
   8  11   7      165.86      141.33      8.07 o
   9  11   7      192.94      154.29     13.53 o
 -12  12   7        4.28       12.60      9.85 o
 -11  12   7        0.26       30.97     20.00 o
 -10  12   7        0.97       16.13     10.61 o
  -9  12   7       24.79       26.93     10.73 o
  -8  12   7       10.13       26.69      8.90 o
  -7  12   7      194.24      237.16     59.97 o
  -6  12   7       31.37       35.52      7.81 o
  -5  12   7      242.43      240.04     12.47 o
  -4  12   7      306.83      328.69     11.68 o
  -3  12   7      745.44      786.99     41.82 o
  -2  12   7      385.55      388.04     22.94 o
  -1  12   7      763.27      722.91     59.14 o
   0  12   7      663.51      613.57     12.98 o
   1  12   7      287.60      321.82     12.53 o
   2  12   7      496.25      512.28     28.26 o
   3  12   7      314.68      339.08     48.98 o
   4  12   7      301.82      277.19     16.58 o
   5  12   7      144.44      131.00     12.11 o
   6  12   7       37.58       50.31      8.25 o
   7  12   7        3.41       20.51     11.63 o
   8  12   7        0.41       -2.03      8.81 o
 -11  13   7       18.71       33.32     11.97 o
 -10  13   7       65.07       62.67     18.77 o
  -9  13   7       32.50       33.21     14.17 o
  -8  13   7       39.20       19.83     11.17 o
  -7  13   7       75.72       90.68      7.95 o
  -6  13   7       35.02       57.29      8.91 o
  -5  13   7       12.17       23.74     18.88 o
  -4  13   7       15.02       19.15     11.97 o
  -3  13   7        0.65       -9.44      9.44 o
  -2  13   7       15.66       21.23      9.87 o
  -1  13   7       13.37       18.19     10.92 o
   0  13   7       48.09       54.71     10.85 o
   1  13   7       87.54       84.13     19.85 o
   2  13   7      147.44      160.72     12.49 o
   3  13   7      149.00      174.33     11.48 o
   4  13   7       45.09       32.93     18.84 o
   5  13   7      183.36      195.62     11.48 o
   6  13   7      165.76      190.21     47.24 o
   7  13   7      186.22      166.76     11.88 o
 -11  14   7        2.15       27.41     16.63 o
 -10  14   7        4.86       31.13     11.16 o
  -9  14   7       65.58       45.45     11.61 o
  -8  14   7       93.60       99.23      9.31 o
  -7  14   7      124.97      129.58     16.95 o
  -6  14   7       87.42       81.60      9.15 o
  -5  14   7      134.45      135.19     11.54 o
  -4  14   7      135.38      139.57     12.38 o
  -3  14   7      205.28      193.63     12.95 o
  -2  14   7      324.16      320.71     16.38 o
  -1  14   7       78.60       75.90     11.25 o
   0  14   7      130.58      144.17     15.69 o
   1  14   7       47.41       15.10     12.55 o
   2  14   7       88.35      140.16     11.54 o
   3  14   7       21.08        4.30     15.06 o
   4  14   7        1.86        1.85     29.38 o
   5  14   7        3.28       19.06     24.23 o
   6  14   7        4.51       -4.99     19.26 o
  -9  15   7       36.13       30.37     15.39 o
  -8  15   7       40.26       46.96      9.59 o
  -7  15   7       23.28       24.20      9.38 o
  -6  15   7        0.97      -10.41     10.41 o
  -5  15   7        1.11       19.32     12.59 o
  -4  15   7       28.27       30.26      9.86 o
  -3  15   7        6.46      -11.14     11.46 o
  -2  15   7       58.18       75.79     16.02 o
  -1  15   7       33.21       38.58     11.43 o
   0  15   7       79.64       90.29     16.06 o
   1  15   7       87.96       74.13     43.68 o
   2  15   7       81.96       73.97     13.07 o
   3  15   7      160.03      177.51     12.95 o
   4  15   7       52.31       93.63     20.54 o
   5  15   7       85.10       84.26      8.19 o
  -8  16   7       80.70       91.12      9.83 o
  -7  16   7       76.37       66.34     10.13 o
  -6  16   7      115.36      124.04      9.78 o
  -5  16   7      121.69      128.05     10.34 o
  -4  16   7      175.11      172.23     15.43 o
  -3  16   7      151.95      137.84     17.43 o
  -2  16   7      134.25       87.07     16.60 o
  -1  16   7       49.01       47.15     16.27 o
   0  16   7       45.76       54.28     11.64 o
   1  16   7       29.09       43.86     11.10 o
   2  16   7       14.01       21.66      9.45 o
   3  16   7        1.72       -8.54      9.47 o
  -6  17   7        2.24       12.97      8.55 o
  -5  17   7        6.50       -3.66      8.56 o
  -4  17   7       23.85       64.87     16.31 o
  -3  17   7       46.72       75.29     11.82 o
  -2  17   7       61.25       81.43     17.07 o
  -1  17   7      122.36       97.52     16.89 o
   0  17   7       78.70       85.30     16.56 o
   1  17   7      118.46      103.49     17.10 o
  -3 -18   8        6.78      -11.50     11.50 o
  -2 -18   8       41.45       57.49     11.53 o
  -1 -18   8       28.25       24.20     13.89 o
   0 -18   8       47.68       43.93     19.78 o
   2 -18   8       59.52       32.47     19.60 o
   3 -18   8      127.00      111.81     16.09 o
   4 -18   8       92.11       77.13     17.03 o
  -5 -17   8      186.33      152.56     11.88 o
  -4 -17   8       97.17       86.64     11.91 o
  -3 -17   8      139.60      116.84     11.66 o
  -2 -17   8       61.02       50.44     12.56 o
  -1 -17   8      192.35      167.90     18.84 o
   0 -17   8       36.33       11.16     12.40 o
   1 -17   8       46.93       51.49     19.17 o
   2 -17   8       16.07       34.42     19.31 o
   3 -17   8       15.35        6.69     16.56 o
   4 -17   8        0.44      -11.86     16.71 o
   5 -17   8       17.34       40.61     16.63 o
   6 -17   8        3.22        3.22     17.03 o
  -7 -16   8       13.22       36.16     10.45 o
  -6 -16   8        2.00       11.29     23.47 o
  -5 -16   8       34.35       68.31     11.61 o
  -4 -16   8       75.21       91.78     11.48 o
  -3 -16   8       90.19       99.58     13.81 o
  -2 -16   8      320.66      292.97     38.35 o
  -1 -16   8      297.99      268.92     14.91 o
   0 -16   8      281.82      246.01     16.43 o
   1 -16   8      300.39      257.75     17.18 o
   2 -16   8      246.22      229.47     17.14 o
   3 -16   8      222.84      234.75     16.96 o
   4 -16   8      317.84      277.31     17.57 o
   5 -16   8      141.63      142.33     16.92 o
   6 -16   8      114.52      110.18     16.78 o
   7 -16   8       29.98       76.01     16.89 o
  -8 -15   8       95.98       95.22     14.67 o
  -7 -15   8      296.67      280.36     10.73 o
  -6 -15   8      217.74      212.78     13.82 o
  -5 -15   8      363.38      338.77     12.19 o
  -4 -15   8      109.60      111.22     11.75 o
  -3 -15   8      349.72      296.09     29.98 o
  -2 -15   8       77.54       86.05     11.52 o
  -1 -15   8      137.07      132.72     11.95 o
   0 -15   8       58.11       55.04     10.19 o
   1 -15   8        0.79       12.91     15.87 o
   2 -15   8       18.15       21.73     16.34 o
   3 -15   8       44.98       63.86     16.71 o
   4 -15   8       20.01       -9.87     16.74 o
   5 -15   8      105.24      135.46     17.07 o
   6 -15   8      200.49      206.62     13.27 o
   7 -15   8       87.48       94.52     12.26 o
   8 -15   8      137.53      171.73     17.75 o
  -9 -14   8       21.80       24.47     19.67 o
  -8 -14   8       12.24       30.29     14.73 o
  -7 -14   8       93.99       90.91      8.32 o
  -6 -14   8      126.13      124.05     11.24 o
  -5 -14   8       85.65       91.72      8.20 o
  -4 -14   8      347.94      346.48     11.72 o
  -3 -14   8      331.33      310.85     15.84 o
  -2 -14   8      823.77      749.60     57.01 o
  -1 -14   8      910.53      866.61     72.14 o
   0 -14   8     1130.07     1017.43     19.93 o
   1 -14   8      548.76      499.85     17.90 o
   2 -14   8     1007.33     1023.45     19.71 o
   3 -14   8      602.64      588.80     19.20 o
   4 -14   8      376.88      428.28     18.15 o
   5 -14   8      295.11      310.15     13.16 o
   6 -14   8      183.25      186.44     17.47 o
   7 -14   8      136.85      171.00     17.79 o
   8 -14   8        3.64       19.20     17.07 o
   9 -14   8       21.02       -3.15     17.25 o
 -10 -13   8       45.33       40.94     14.21 o
  -9 -13   8      119.12      115.38     19.87 o
  -8 -13   8      160.96      197.51     26.15 o
  -7 -13   8      300.82      324.37     23.08 o
  -6 -13   8      129.18      150.75     12.81 o
  -5 -13   8      183.58      195.66      9.23 o
  -4 -13   8       51.48       51.00      9.23 o
  -3 -13   8       15.89        7.68      9.15 o
  -2 -13   8       48.54       65.02      9.75 o
  -1 -13   8        5.53       -1.19      9.76 o
   0 -13   8        4.20        9.83     10.02 o
   1 -13   8      136.70      169.70     16.56 o
   2 -13   8      109.66      139.76     17.14 o
   3 -13   8      366.80      449.80     18.22 o
   4 -13   8      306.52      360.05     17.68 o
   5 -13   8      346.95      401.81     17.94 o
   6 -13   8      364.61      446.94     18.44 o
   7 -13   8      371.06      448.79     18.41 o
   8 -13   8      271.07      308.74     18.37 o
   9 -13   8      296.43      316.37     13.34 o
  10 -13   8      161.56      200.51     17.83 o
 -11 -12   8        3.00        3.03     27.77 o
 -10 -12   8        0.94       12.30      9.24 o
  -9 -12   8       24.22       29.74      7.93 o
  -8 -12   8      267.70      260.63     23.82 o
  -7 -12   8      129.03      108.66     15.37 o
  -6 -12   8      402.54      418.69     21.83 o
  -5 -12   8      139.93      146.97     10.49 o
  -4 -12   8      576.29      543.53     19.93 o
  -3 -12   8      855.80      770.37     42.75 o
  -2 -12   8     1388.00     1308.67     73.79 o
  -1 -12   8      545.34      525.47     16.33 o
   0 -12   8      747.91      704.88     11.88 o
   1 -12   8      568.71      563.52     13.52 o
   2 -12   8      470.18      474.21     17.57 o
   3 -12   8      616.72      711.24     19.06 o
   4 -12   8      322.09      365.84     17.97 o
   5 -12   8      170.55      222.39     17.47 o
   6 -12   8       18.77      -17.25     17.25 o
   7 -12   8       65.64       92.32     17.03 o
   8 -12   8        4.76       34.32     16.96 o
   9 -12   8        4.17      -16.74     16.74 o
  10 -12   8        2.56       32.04     17.00 o
 -11 -11   8      201.94      210.54     19.61 o
 -10 -11   8       75.27       61.57      8.21 o
  -9 -11   8      210.38      193.54     17.68 o
  -8 -11   8      169.71      170.58     10.12 o
  -7 -11   8      308.30      333.68     15.48 o
  -6 -11   8      184.29      205.75      9.44 o
  -5 -11   8       22.96       47.17      9.17 o
  -4 -11   8        1.04       11.35      7.93 o
  -3 -11   8       16.98       22.13      7.84 o
  -2 -11   8        3.16        1.26     11.09 o
  -1 -11   8      230.31      216.83      9.31 o
   0 -11   8      277.45      274.24     10.15 o
   1 -11   8      471.71      517.95     44.69 o
   2 -11   8      385.75      417.11     13.09 o
   3 -11   8      612.11      708.89     18.51 o
   4 -11   8      546.56      659.60     18.15 o
   5 -11   8      540.62      712.76     18.26 o
   6 -11   8      471.04      613.61     17.50 o
   7 -11   8      496.10      551.34     13.74 o
   8 -11   8      338.40      370.39     13.20 o
   9 -11   8      150.97      187.38     17.21 o
  10 -11   8      235.77      229.00     12.84 o
  11 -11   8       47.83       47.08     16.60 o
 -12 -10   8       11.54       17.71      9.84 o
 -11 -10   8       22.57       44.87     15.78 o
 -10 -10   8      173.96      159.91     11.62 o
  -9 -10   8      137.03      145.15      8.68 o
  -8 -10   8      905.32      905.48     40.04 o
  -7 -10   8      931.99      937.57     52.72 o
  -6 -10   8     1300.53     1366.73     94.46 o
  -5 -10   8     1177.31     1195.10     89.56 o
  -4 -10   8     2065.84     1980.01     83.73 o
  -3 -10   8     2860.76     2710.97    119.74 o
  -2 -10   8     2492.95     2375.26     72.74 o
  -1 -10   8     2716.87     2660.02     68.17 o
   0 -10   8      251.94      239.75      8.22 o
   1 -10   8      916.91      953.26     84.33 o
   2 -10   8      319.04      372.52     13.02 o
   3 -10   8      358.27      401.89     17.50 o
   4 -10   8       62.37       92.68     12.40 o
   5 -10   8       16.16      -11.86     11.86 o
   6 -10   8       14.16       11.28     12.15 o
   7 -10   8       37.33       71.60     17.54 o
   8 -10   8       12.25       43.25     11.72 o
   9 -10   8       51.90       27.26     16.81 o
  10 -10   8       73.99       76.33     17.00 o
  11 -10   8       55.87       91.67     11.50 o
 -13  -9   8      121.37      115.34      9.62 o
 -12  -9   8       85.37       93.37     10.91 o
 -11  -9   8      146.03      144.02     13.71 o
 -10  -9   8       57.51       52.34      6.94 o
  -9  -9   8       78.42      101.45     19.45 o
  -8  -9   8       34.05       74.82     15.77 o
  -7  -9   8      109.01      148.38     10.97 o
  -6  -9   8      151.34      151.23     16.93 o
  -5  -9   8      115.87      116.88      7.33 o
  -4  -9   8      243.93      231.05      9.57 o
  -3  -9   8     1850.98     1721.06    107.29 o
  -2  -9   8      584.08      589.89     25.32 o
  -1  -9   8     1801.69     1746.92     25.68 o
   0  -9   8     1486.92     1438.69     67.71 o
   1  -9   8     4177.85     3924.86    152.45 o
   2  -9   8     2506.22     2855.08     23.18 o
   3  -9   8     2092.09     2355.27     18.44 o
   4  -9   8     1711.83     2124.57     21.44 o
   5  -9   8     1807.98     2174.72     21.70 o
   6  -9   8     1506.49     1826.72     21.91 o
   7  -9   8      424.54      506.28     18.26 o
   8  -9   8      486.83      598.93     18.84 o
   9  -9   8      174.52      204.92     17.07 o
  10  -9   8       51.02       72.86     16.74 o
  11  -9   8       69.17       92.97     11.50 o
  12  -9   8        9.18       42.74     11.35 o
 -13  -8   8       26.99       11.40      8.08 o
 -12  -8   8      121.65      139.97      9.29 o
 -11  -8   8       31.12       56.35     17.17 o
 -10  -8   8      337.22      364.51     31.61 o
  -9  -8   8      423.97      452.46     39.18 o
  -8  -8   8     1317.37     1346.94    114.00 o
  -7  -8   8      673.14      739.71     78.14 o
  -6  -8   8     1395.48     1477.77     87.94 o
  -5  -8   8     1289.55     1258.17    125.83 o
  -4  -8   8     3419.18     3200.06    240.43 o
  -3  -8   8     5147.96     5132.91    339.48 o
  -2  -8   8     2852.25     2821.81    132.66 o
  -1  -8   8      921.50      899.68     18.69 o
   0  -8   8      403.84      405.88     19.56 o
   1  -8   8      448.64      430.00     54.00 o
   2  -8   8      138.34      155.51     17.83 o
   3  -8   8       29.52       -0.83     18.12 o
   4  -8   8      281.74      354.70     13.31 o
   5  -8   8      133.85      183.51     17.47 o
   6  -8   8      359.83      513.23     18.37 o
   7  -8   8      558.19      610.64     18.66 o
   8  -8   8      624.60      660.43     18.88 o
   9  -8   8      226.10      286.50     17.86 o
  10  -8   8      300.94      313.94     13.20 o
  11  -8   8      260.45      253.38     17.36 o
  12  -8   8      132.16      158.74     17.00 o
 -13  -7   8      109.90       96.81     13.45 o
 -12  -7   8       30.04       36.89      7.75 o
 -11  -7   8       29.15       64.81     23.72 o
 -10  -7   8       12.23       17.87     10.37 o
  -9  -7   8        0.53       -6.64      9.96 o
  -8  -7   8        0.32       -0.48     13.02 o
  -7  -7   8       81.65       85.72      9.91 o
  -6  -7   8       50.37       74.18      9.51 o
  -5  -7   8      348.67      362.55     28.78 o
  -4  -7   8      424.99      366.62     33.90 o
  -3  -7   8     2182.05     2125.43    178.71 o
  -2  -7   8     2592.98     2373.96    121.26 o
  -1  -7   8     3285.61     3188.14     57.88 o
   0  -7   8     3025.65     2806.95     77.06 o
   1  -7   8     3974.66     3611.06    298.48 o
   2  -7   8     4021.03     3925.75    378.45 o
   3  -7   8     3039.08     3341.86    328.99 o
   4  -7   8     3201.77     3897.55     24.88 o
   5  -7   8     1356.27     1631.78     20.68 o
   6  -7   8     1397.06     1613.26     20.76 o
   7  -7   8      911.14     1191.42    163.35 o
   8  -7   8      334.06      400.59     47.95 o
   9  -7   8      172.86      186.84     16.82 o
  10  -7   8        7.97        3.71      7.16 o
  11  -7   8        2.98       15.84     10.13 o
  12  -7   8        0.09       13.42      9.34 o
 -14  -6   8       83.11       63.60      8.30 o
 -13  -6   8       71.03       64.69     23.83 o
 -12  -6   8      285.18      301.73     66.01 o
 -11  -6   8       81.09       68.61      7.80 o
 -10  -6   8      507.70      463.49     36.36 o
  -9  -6   8      596.92      619.48     47.49 o
  -8  -6   8     1157.44     1181.22    114.65 o
  -7  -6   8     1058.46     1115.57     80.86 o
  -6  -6   8      820.50      854.83     80.70 o
  -5  -6   8      769.12      737.77     74.67 o
  -4  -6   8      471.73      503.17     59.27 o
  -3  -6   8     1943.67     1885.14    160.64 o
  -2  -6   8     1039.21     1136.61     43.03 o
  -1  -6   8      615.26      592.47      9.49 o
   0  -6   8       41.76       53.30      7.45 o
   1  -6   8        5.52        1.07      6.69 o
   2  -6   8      102.66      113.80     15.00 o
   3  -6   8       37.77       47.75      8.79 o
   4  -6   8      985.25     1246.33    148.60 o
   5  -6   8     1356.23     1486.19    179.05 o
   6  -6   8     1255.05     1335.74    149.18 o
   7  -6   8      658.13      695.93     88.52 o
   8  -6   8      737.06      754.11     99.89 o
   9  -6   8      923.50      965.27     74.52 o
  10  -6   8      388.80      423.37     22.48 o
  11  -6   8      452.94      451.57     29.08 o
  12  -6   8      201.04      213.29     27.58 o
 -14  -5   8       10.61       23.59      9.57 o
 -13  -5   8       12.13        6.73     20.03 o
 -12  -5   8       36.37       32.02      8.81 o
 -11  -5   8        0.15        5.75     23.85 o
 -10  -5   8       30.34       23.60     10.97 o
  -9  -5   8      314.84      326.14     22.36 o
  -8  -5   8       28.29       52.15     15.21 o
  -7  -5   8      702.84      717.32     44.04 o
  -6  -5   8      176.58      173.59     11.97 o
  -5  -5   8     2294.34     2211.50    205.46 o
  -4  -5   8     2610.36     2441.75    190.09 o
  -3  -5   8     2820.22     2639.60    170.61 o
  -2  -5   8     2529.66     2351.18    159.62 o
  -1  -5   8     2475.63     2394.91    104.40 o
   0  -5   8     3871.06     3528.50     98.90 o
   1  -5   8     2156.06     2024.63    183.34 o
   2  -5   8     3541.53     3485.49    213.55 o
   3  -5   8      644.50      661.73     77.81 o
   4  -5   8     1911.02     2101.61    233.11 o
   5  -5   8      198.13      233.70     59.57 o
   6  -5   8      288.85      303.32     26.53 o
   7  -5   8       27.93       45.22      9.99 o
   8  -5   8       44.97       64.89     14.12 o
   9  -5   8       12.37       28.67      8.14 o
  10  -5   8       26.87       45.60      9.94 o
  11  -5   8       18.70       25.83     10.69 o
  12  -5   8       32.83       30.38      9.40 o
  13  -5   8       22.11       58.04     16.49 o
 -14  -4   8      206.46      199.62      9.79 o
 -13  -4   8      147.59      182.12     30.92 o
 -12  -4   8      296.79      351.28     35.08 o
 -11  -4   8      434.73      458.31     40.73 o
 -10  -4   8      873.28      972.35    102.51 o
  -9  -4   8     1374.11     1531.42    228.81 o
  -8  -4   8     1368.53     1520.32     60.25 o
  -7  -4   8     1927.97     1945.10    151.17 o
  -6  -4   8      172.62      150.72     21.28 o
  -5  -4   8     2042.33     1832.36    215.25 o
  -4  -4   8      338.76      358.41     35.13 o
  -3  -4   8      425.41      450.15     37.41 o
  -2  -4   8      549.99      539.11     34.69 o
  -1  -4   8       84.76       82.33     12.10 o
   0  -4   8       36.42       24.41      9.22 o
   1  -4   8      271.82      237.10     16.39 o
   2  -4   8     2153.05     2037.81    121.11 o
   3  -4   8     2003.98     2235.36    400.26 o
   4  -4   8      897.31     1022.59    109.10 o
   5  -4   8     1534.43     1721.12    244.79 o
   6  -4   8     2011.11     1893.89    188.32 o
   7  -4   8     1819.90     1949.80    142.12 o
   8  -4   8      673.95      745.40     60.85 o
   9  -4   8      457.59      478.66     21.53 o
  10  -4   8      312.68      337.39     37.16 o
  11  -4   8      319.66      298.36     20.38 o
  12  -4   8      155.26      137.00     21.45 o
  13  -4   8       52.66       35.92      9.59 o
 -15  -3   8       10.86       37.86      9.23 o
 -14  -3   8       13.23      -11.53     11.53 o
 -13  -3   8       11.49       48.28     24.19 o
 -12  -3   8        2.40        6.04     11.46 o
 -11  -3   8      107.80      143.55     22.00 o
 -10  -3   8       26.47       56.57     20.97 o
  -9  -3   8     1423.64     1539.49    130.41 o
  -8  -3   8      607.26      663.69     68.47 o
  -7  -3   8     2348.21     2508.33    128.01 o
  -6  -3   8     1954.47     1910.18    140.74 o
  -5  -3   8     4260.94     4007.18    264.65 o
  -4  -3   8     6185.74     5717.79    444.61 o
  -3  -3   8     9119.65     8756.32    752.18 o
  -2  -3   8     7288.23     6207.39    395.25 o
  -1  -3   8     4698.98     3985.58    242.90 o
   0  -3   8     8838.36     8316.60    409.84 o
   1  -3   8     1599.58     1336.18     77.82 o
   2  -3   8     8081.91     7838.86    795.39 o
   3  -3   8     1277.43     1325.56    169.41 o
   4  -3   8      215.52      171.45     49.68 o
   5  -3   8       19.09       24.86      9.38 o
   6  -3   8       66.51       73.80      9.48 o
   7  -3   8       12.66       14.25      9.65 o
   8  -3   8       52.26       60.07      8.16 o
   9  -3   8       35.78       45.13      8.30 o
  10  -3   8      209.71      216.40     28.51 o
  11  -3   8       45.87       43.61      9.24 o
  12  -3   8       47.57       77.53     37.54 o
  13  -3   8       53.57       11.39     18.56 o
 -15  -2   8       74.43       78.19     29.43 o
 -14  -2   8      114.87      120.27     19.54 o
 -13  -2   8      172.98      161.32     11.46 o
 -12  -2   8      156.61      190.82     14.92 o
 -11  -2   8      289.49      330.94     50.70 o
 -10  -2   8      227.01      276.91     17.10 o
  -9  -2   8      999.11     1151.60    133.69 o
  -8  -2   8      576.07      653.98     61.71 o
  -7  -2   8      544.53      561.97     44.74 o
  -6  -2   8       11.97       13.13      9.11 o
  -5  -2   8      234.11      273.80     26.27 o
  -4  -2   8      377.19      337.93     23.40 o
  -3  -2   8       91.59       71.01     10.49 o
  -2  -2   8     1043.94      988.28     94.32 o
  -1  -2   8     1573.79     1414.95     20.51 o
   0  -2   8     3003.26     2513.57    163.18 o
   1  -2   8     2938.67     2597.91    167.47 o
   2  -2   8     3780.29     3608.14    250.72 o
   3  -2   8     6484.00     6595.39   1079.52 o
   4  -2   8     4119.44     4357.21    344.46 o
   5  -2   8     4550.55     4747.34    267.72 o
   6  -2   8     1627.33     1562.69     86.57 o
   7  -2   8     3072.39     3168.37    178.63 o
   8  -2   8      739.17      824.10     69.96 o
   9  -2   8      991.60     1045.82     80.73 o
  10  -2   8      356.41      353.77      9.16 o
  11  -2   8      122.30      113.48     19.32 o
  12  -2   8       79.02      109.38     13.41 o
  13  -2   8       10.29       12.45     11.53 o
 -15  -1   8        5.96       46.39     17.65 o
 -14  -1   8        9.34       56.71     11.13 o
 -13  -1   8       19.99       22.55      7.74 o
 -12  -1   8        4.52       15.22     10.57 o
 -11  -1   8      378.14      406.98     46.50 o
 -10  -1   8      281.83      335.64     52.96 o
  -9  -1   8      509.80      523.59     61.44 o
  -8  -1   8     1322.09     1497.02    134.86 o
  -7  -1   8      224.72      248.84     15.48 o
  -6  -1   8     2579.17     2510.42    180.96 o
  -5  -1   8     3448.62     3266.61    208.08 o
  -4  -1   8     5149.13     4681.79    370.32 o
  -3  -1   8     2150.31     2024.64    205.14 o
  -2  -1   8     5215.27     4570.83    179.98 o
  -1  -1   8     1754.18     1450.85     54.77 o
   0  -1   8     4169.23     3649.52    290.78 o
   1  -1   8     2121.82     2108.16    127.12 o
   2  -1   8      466.01      441.32     24.46 o
   3  -1   8     1370.45     1293.94     75.75 o
   4  -1   8      188.23      211.77     14.15 o
   5  -1   8       77.42       75.71     10.21 o
   6  -1   8     1107.07     1099.03     53.75 o
   7  -1   8      290.01      296.46     16.16 o
   8  -1   8      363.68      377.37     25.82 o
   9  -1   8      333.92      368.37     24.90 o
  10  -1   8      335.57      296.93     24.59 o
  11  -1   8      296.15      257.27     13.40 o
  12  -1   8      223.70      201.22     40.48 o
  13  -1   8       64.32       43.36     16.51 o
 -15   0   8       86.24      103.05     25.93 o
 -14   0   8      107.31      115.91     17.16 o
 -13   0   8       89.33      128.54     13.65 o
 -12   0   8       67.45       72.40     12.75 o
 -11   0   8      303.10      337.66     19.53 o
 -10   0   8      125.95      180.06     29.71 o
  -9   0   8      342.71      414.52      9.62 o
  -8   0   8      255.22      283.76     37.81 o
  -7   0   8      137.16      149.85     37.79 o
  -6   0   8      324.09      310.86     12.05 o
  -5   0   8      112.10      104.17     19.33 o
  -4   0   8      313.46      297.91     24.12 o
  -3   0   8      491.35      445.67     63.30 o
  -2   0   8     1075.29      944.98     59.46 o
  -1   0   8     2658.27     2129.81    100.67 o
   0   0   8     2602.05     2264.70    106.35 o
   1   0   8     3745.84     3571.27    197.91 o
   2   0   8     3131.61     3143.15    268.34 o
   3   0   8     3730.03     3877.64    242.09 o
   4   0   8     1717.88     1704.83    114.21 o
   5   0   8     2979.58     3022.99    178.52 o
   6   0   8     2243.61     2402.23    141.69 o
   7   0   8     1308.36     1394.58     80.50 o
   8   0   8      873.05      975.89     64.68 o
   9   0   8      146.17      139.63     13.03 o
  10   0   8      278.06      276.98     34.13 o
  11   0   8       28.47       45.55     14.08 o
  12   0   8       27.73       42.65     11.97 o
  13   0   8        0.12       29.36     16.60 o
 -15   1   8       45.94       55.62      9.12 o
 -14   1   8        8.12       13.94      7.68 o
 -13   1   8       40.51       58.80     14.25 o
 -12   1   8       55.58       56.25     44.60 o
 -11   1   8      337.58      343.84     28.15 o
 -10   1   8     1256.19     1254.44    220.58 o
  -9   1   8      700.61      730.47     96.82 o
  -8   1   8      763.69      792.09     93.96 o
  -7   1   8     1369.70     1379.56    137.81 o
  -6   1   8     1370.02     1407.41     68.02 o
  -5   1   8     2548.77     2318.92     21.55 o
  -4   1   8     3129.13     2962.97    272.58 o
  -3   1   8      402.80      378.39     33.10 o
  -2   1   8     1240.87     1084.30     71.13 o
  -1   1   8     1366.55     1225.23     29.41 o
   0   1   8       81.71       75.93     15.04 o
   1   1   8      991.65      983.79     33.82 o
   2   1   8      172.34      232.89     13.68 o
   3   1   8        4.02        1.23      7.91 o
   4   1   8      558.44      656.19     39.99 o
   5   1   8       12.68       18.73      9.18 o
   6   1   8      416.89      442.17     30.75 o
   7   1   8      494.52      527.04     39.21 o
   8   1   8      681.00      749.11     59.83 o
   9   1   8      307.09      330.55     23.28 o
  10   1   8      608.51      554.56     47.16 o
  11   1   8      233.62      190.97     26.70 o
  12   1   8      178.76      150.43     11.59 o
 -15   2   8       55.31       54.88     12.11 o
 -14   2   8       82.19       72.92     23.03 o
 -13   2   8       89.05      105.08     10.92 o
 -12   2   8       13.44       21.56     13.02 o
 -11   2   8      132.60      159.78     12.64 o
 -10   2   8       23.78       41.51     11.34 o
  -9   2   8      113.84      138.47     36.74 o
  -8   2   8      250.32      263.32     10.63 o
  -7   2   8     1076.98     1089.98     17.32 o
  -6   2   8      574.14      533.84     16.24 o
  -5   2   8     3203.85     3002.23    169.23 o
  -4   2   8      441.29      440.09     18.95 o
  -3   2   8     5168.47     4842.95    461.86 o
  -2   2   8     2009.47     1719.89    165.71 o
  -1   2   8     3196.62     2520.52     38.88 o
   0   2   8     1593.32     1386.86     20.08 o
   1   2   8     6204.48     6165.20    182.98 o
   2   2   8     1777.80     1951.05     91.90 o
   3   2   8     1648.86     1765.15    122.25 o
   4   2   8     2188.82     2255.36    154.49 o
   5   2   8      755.39      758.26     34.52 o
   6   2   8      671.73      655.99     46.61 o
   7   2   8       73.47       64.41      7.28 o
   8   2   8      592.59      616.08     32.17 o
   9   2   8       15.90        3.37      9.54 o
  10   2   8        8.78       27.19     16.45 o
  11   2   8        0.76       18.57     10.87 o
  12   2   8        8.89       27.87     11.34 o
 -15   3   8       20.50       60.51     14.16 o
 -14   3   8       43.30       68.49     12.04 o
 -13   3   8       36.59       54.63      8.53 o
 -12   3   8      214.93      224.82     41.80 o
 -11   3   8      467.84      504.40     91.83 o
 -10   3   8      833.34      789.24     16.60 o
  -9   3   8     1352.77     1264.75     18.26 o
  -8   3   8      650.93      535.28     11.79 o
  -7   3   8     1079.67      877.65     13.27 o
  -6   3   8     4471.47     3813.91     20.83 o
  -5   3   8     1118.53     1047.67     21.19 o
  -4   3   8     3457.63     3360.79    410.73 o
  -3   3   8      898.03      866.01    119.51 o
  -2   3   8      335.18      247.16     19.40 o
  -1   3   8       30.88       29.99     12.86 o
   0   3   8        2.79        8.02     11.11 o
   1   3   8        5.68       18.59      9.43 o
   2   3   8     1329.77     1412.05     40.28 o
   3   3   8       57.46       78.51      7.98 o
   4   3   8     1685.40     1801.80    105.29 o
   5   3   8      687.49      634.30     65.14 o
   6   3   8     1157.59     1201.96     85.39 o
   7   3   8      235.20      297.96     20.54 o
   8   3   8      822.43      849.04     91.03 o
   9   3   8      354.97      332.33     30.65 o
  10   3   8      294.86      261.93     14.48 o
  11   3   8      227.58      207.88     17.62 o
  12   3   8       68.01       55.68      9.28 o
 -15   4   8       23.51       32.11     10.45 o
 -14   4   8        3.21      -14.17     14.17 o
 -13   4   8       32.51       42.89     14.17 o
 -12   4   8        1.82        7.77     14.36 o
 -11   4   8        2.44       14.17     10.27 o
 -10   4   8        2.81       27.95      9.94 o
  -9   4   8      166.70      141.10     15.08 o
  -8   4   8        9.22       25.78     10.27 o
  -7   4   8     2717.09     2246.97     16.71 o
  -6   4   8     2055.02     1910.21     16.63 o
  -5   4   8     2402.68     2385.54     84.05 o
  -4   4   8     3617.01     3497.52    274.82 o
  -3   4   8     4408.73     3923.22    353.88 o
  -2   4   8     4314.28     3539.89    335.06 o
  -1   4   8    10154.07     8691.44    344.24 o
   0   4   8     3695.42     3372.17     86.92 o
   1   4   8     2961.05     2892.33    107.65 o
   2   4   8     1902.12     1977.72     63.77 o
   3   4   8     3028.90     3014.09    167.24 o
   4   4   8     1200.74     1164.84     84.44 o
   5   4   8      664.69      659.33     23.18 o
   6   4   8      369.48      364.67     27.74 o
   7   4   8       55.72       74.41     12.19 o
   8   4   8        0.97       -5.11      8.11 o
   9   4   8        2.34       -0.47      8.06 o
  10   4   8       13.28       28.16      9.32 o
  11   4   8       89.86       86.44      8.26 o
  12   4   8       26.71       16.89      8.22 o
 -15   5   8       31.33       37.86     14.03 o
 -14   5   8       31.59       31.93     10.02 o
 -13   5   8       17.18       11.57     13.78 o
 -12   5   8       75.71       69.86      9.94 o
 -11   5   8      193.28      149.20     10.38 o
 -10   5   8      479.99      338.53     15.04 o
  -9   5   8       37.84       75.25     13.74 o
  -8   5   8      511.54      466.18     15.30 o
  -7   5   8      128.06      139.90     14.64 o
  -6   5   8     1459.58     1423.60     15.19 o
  -5   5   8      726.19      770.15     35.31 o
  -4   5   8        6.83       15.33     11.31 o
  -3   5   8       75.67       76.28     13.04 o
  -2   5   8       67.33       55.19      8.73 o
  -1   5   8      174.37      161.88     11.30 o
   0   5   8     1714.52     1522.02     60.87 o
   1   5   8      526.27      554.82     14.94 o
   2   5   8     1054.35     1052.29     42.66 o
   3   5   8     1606.63     1545.18     74.89 o
   4   5   8     2253.20     2203.85    135.38 o
   5   5   8     1534.20     1576.77     98.80 o
   6   5   8     1241.19     1305.36     80.75 o
   7   5   8      921.66     1052.04     66.02 o
   8   5   8      496.14      487.29     49.04 o
   9   5   8      737.16      672.51     56.39 o
  10   5   8      154.72      153.39     12.94 o
  11   5   8      179.99      153.85      8.71 o
 -14   6   8        1.96       17.07     14.17 o
 -13   6   8        2.71      -10.02     10.02 o
 -12   6   8       10.28       15.51     13.89 o
 -11   6   8      117.82       78.72      9.98 o
 -10   6   8       26.16       26.83     13.45 o
  -9   6   8      175.71      118.97      9.94 o
  -8   6   8      184.46      166.01     14.46 o
  -7   6   8      294.44      279.48     11.50 o
  -6   6   8      819.60      859.43     27.64 o
  -5   6   8     2512.17     2606.72     77.52 o
  -4   6   8     1082.12     1105.83     88.38 o
  -3   6   8     2582.55     2443.50     95.36 o
  -2   6   8      930.06      808.56     43.07 o
  -1   6   8     1648.09     1620.38     69.84 o
   0   6   8     1181.17     1190.37     11.59 o
   1   6   8     1118.16     1126.94     51.87 o
   2   6   8      552.46      550.30     23.97 o
   3   6   8      246.26      255.76     13.82 o
   4   6   8      322.42      349.84     18.86 o
   5   6   8       37.29       33.55      7.30 o
   6   6   8       25.97       28.66      8.23 o
   7   6   8       30.70       49.57      8.24 o
   8   6   8       23.73       28.36     14.73 o
   9   6   8       66.63       61.87      9.43 o
  10   6   8       25.92        8.89      7.16 o
  11   6   8       92.38       88.57      7.28 o
 -14   7   8       35.67       23.83     14.10 o
 -13   7   8       35.97        9.11     13.96 o
 -12   7   8      144.28      161.46     14.50 o
 -11   7   8       63.49       72.07     14.39 o
 -10   7   8      206.26      168.22     10.09 o
  -9   7   8       17.31       -9.84      9.84 o
  -8   7   8      117.82      116.22     10.45 o
  -7   7   8      101.16      109.20     11.17 o
  -6   7   8       48.64      102.38     14.69 o
  -5   7   8      633.46      631.55     18.92 o
  -4   7   8        2.67       -6.88     10.23 o
  -3   7   8       27.42       15.35      8.48 o
  -2   7   8     1454.19     1462.13    117.45 o
  -1   7   8      154.43      153.02     15.19 o
   0   7   8      569.10      579.90     22.51 o
   1   7   8      263.45      266.19      8.01 o
   2   7   8      730.65      728.13     32.83 o
   3   7   8      986.59     1023.09     69.05 o
   4   7   8      825.46      826.91     45.05 o
   5   7   8      944.80      983.45     49.19 o
   6   7   8      369.27      445.41     54.90 o
   7   7   8      646.52      648.46     38.10 o
   8   7   8      221.95      226.79     24.65 o
   9   7   8      203.23      184.74      7.56 o
  10   7   8       85.82       73.29      7.35 o
 -14   8   8        0.99      -14.28     14.28 o
 -13   8   8       30.17      -14.28     14.28 o
 -12   8   8       74.04       37.14     14.43 o
 -11   8   8      223.22      186.88     10.74 o
 -10   8   8      171.16      143.34     14.79 o
  -9   8   8      333.96      370.93     15.51 o
  -8   8   8      394.06      379.00     16.60 o
  -7   8   8     1282.20     1449.77    121.14 o
  -6   8   8      679.27      744.55     29.35 o
  -5   8   8     1432.96     1630.18     23.39 o
  -4   8   8      501.80      511.55     40.10 o
  -3   8   8     1587.33     1440.45    109.19 o
  -2   8   8     1359.03     1228.30     27.88 o
  -1   8   8      460.23      444.37      9.82 o
   0   8   8      374.65      381.16     21.23 o
   1   8   8       10.64        1.96      9.73 o
   2   8   8      215.67      173.02      7.96 o
   3   8   8       21.30       47.38     17.36 o
   4   8   8        0.02        0.37      7.70 o
   5   8   8       34.46       48.93      7.91 o
   6   8   8       44.87       60.61      9.70 o
   7   8   8       33.98       47.54      7.84 o
   8   8   8       67.38       73.29     14.55 o
   9   8   8       74.08       59.39      9.12 o
  10   8   8      193.64      161.55     16.28 o
 -13   9   8       18.63       39.85     14.17 o
 -12   9   8       77.26       59.70     10.20 o
 -11   9   8       41.38       55.11     14.50 o
 -10   9   8       17.28       12.01     14.68 o
  -9   9   8       51.78       41.54      9.26 o
  -8   9   8        3.90        2.01     11.93 o
  -7   9   8        1.44       39.53     12.00 o
  -6   9   8        6.17        4.19     12.12 o
  -5   9   8      332.62      377.78     22.01 o
  -4   9   8      432.08      481.31     16.63 o
  -3   9   8       74.54       79.48     11.41 o
  -2   9   8      686.54      689.32     40.63 o
  -1   9   8     1862.04     1949.76     13.72 o
   0   9   8      932.28      924.24     42.00 o
   1   9   8     1004.42     1010.34     31.56 o
   2   9   8      707.11      721.39     20.34 o
   3   9   8     1120.12     1130.69     71.08 o
   4   9   8      467.52      443.07     33.59 o
   5   9   8      662.15      647.92     23.54 o
   6   9   8       68.23       79.40      9.09 o
   7   9   8      206.95      216.73     15.92 o
   8   9   8       66.43       67.00      9.80 o
   9   9   8      102.98       97.00     19.84 o
 -13  10   8       33.44       31.46     14.57 o
 -12  10   8       51.41       38.37      9.84 o
 -11  10   8      112.43      135.56     40.63 o
 -10  10   8      154.47      175.80     50.41 o
  -9  10   8      232.38      254.84     22.44 o
  -8  10   8      327.19      388.01     29.42 o
  -7  10   8      406.03      453.71     21.63 o
  -6  10   8      792.98      917.94     48.56 o
  -5  10   8      514.60      516.14     23.23 o
  -4  10   8     1232.39     1262.73     53.35 o
  -3  10   8       43.87       35.61     19.44 o
  -2  10   8      564.26      548.96     48.73 o
  -1  10   8      138.33      143.86     12.90 o
   0  10   8      263.72      253.31     10.52 o
   1  10   8        3.09       49.90     11.48 o
   2  10   8       13.53       47.27     17.77 o
   3  10   8      142.52      177.01     21.97 o
   4  10   8       86.02       93.93     11.68 o
   5  10   8      206.10      196.02      8.78 o
   6  10   8      188.60      191.39     12.83 o
   7  10   8       91.57       95.00     10.97 o
   8  10   8      208.68      208.95     23.35 o
   9  10   8       32.27       34.09      8.29 o
 -12  11   8        0.77       17.94     29.42 o
 -11  11   8       19.41       57.97     10.83 o
 -10  11   8        0.73       11.96     14.45 o
  -9  11   8        2.08       12.02     10.83 o
  -8  11   8       37.70       63.69     23.05 o
  -7  11   8       11.01       19.76      9.37 o
  -6  11   8      216.97      271.75     15.40 o
  -5  11   8       32.97       35.81     11.24 o
  -4  11   8      240.67      231.28     23.29 o
  -3  11   8      727.19      727.93     13.48 o
  -2  11   8      585.89      591.73     21.03 o
  -1  11   8      801.31      794.25     16.36 o
   0  11   8      570.48      613.15     14.11 o
   1  11   8     1176.53     1226.64    119.49 o
   2  11   8      522.79      522.06     31.13 o
   3  11   8      921.17      996.08     98.43 o
   4  11   8      199.16      205.20      9.72 o
   5  11   8      274.02      275.36      9.93 o
   6  11   8       92.77       89.89     14.56 o
   7  11   8       67.80       70.98      8.85 o
   8  11   8       16.69       27.02     14.84 o
 -12  12   8       21.89       32.93     11.00 o
 -11  12   8       37.75       49.77     10.79 o
 -10  12   8       17.71       34.38      8.66 o
  -9  12   8       55.12       52.01     17.63 o
  -8  12   8      105.67      117.55      9.50 o
  -7  12   8       79.02       94.04      8.07 o
  -6  12   8       91.49      101.88     10.97 o
  -5  12   8        4.97        8.43     12.60 o
  -4  12   8       68.81       50.15      9.12 o
  -3  12   8       31.44       42.41      9.40 o
  -2  12   8       10.83       -0.80      9.39 o
  -1  12   8       23.05       40.31      9.63 o
   0  12   8        0.61       26.65     10.88 o
   1  12   8       19.51       22.41     19.31 o
   2  12   8      128.44      158.32     11.77 o
   3  12   8      206.93      261.25     42.96 o
   4  12   8      309.50      301.88     48.53 o
   5  12   8      107.59      147.61     51.20 o
   6  12   8      156.69      147.55     18.24 o
   7  12   8      105.87       95.19     11.88 o
 -11  13   8        4.43        1.64     19.36 o
 -10  13   8        7.09        9.24     14.77 o
  -9  13   8        9.91       -3.63     11.47 o
  -8  13   8       34.02       39.32      8.07 o
  -7  13   8       40.62       46.17     10.10 o
  -6  13   8       89.18       84.31      7.16 o
  -5  13   8       91.66      111.50     19.04 o
  -4  13   8       88.33       86.13      9.50 o
  -3  13   8      167.32      159.79     11.59 o
  -2  13   8       73.54       66.20     15.22 o
  -1  13   8      231.37      199.50     11.93 o
   0  13   8       73.26       66.03     11.28 o
   1  13   8      267.36      201.71    118.61 o
   2  13   8       79.72      103.99     38.60 o
   3  13   8      184.43      178.23      8.62 o
   4  13   8       58.21       24.50      9.57 o
   5  13   8        6.42       27.64     32.71 o
   6  13   8        2.95       -0.68      8.77 o
 -10  14   8       24.99       20.03      9.26 o
  -9  14   8       21.76       23.51      8.68 o
  -8  14   8       26.31       37.41      9.46 o
  -7  14   8       17.30       28.96      8.20 o
  -6  14   8       32.12       38.59      7.28 o
  -5  14   8        2.95        4.91     12.31 o
  -4  14   8        0.07      -21.16     28.80 o
  -3  14   8        6.98       -4.46     10.79 o
  -2  14   8       10.22       17.65     15.59 o
  -1  14   8       15.93       12.29     10.70 o
   0  14   8       31.62       35.94     15.37 o
   1  14   8       40.77       -0.58     11.39 o
   2  14   8       70.86       65.59     23.83 o
   3  14   8       56.56       51.48     12.33 o
   4  14   8      131.71      144.23      9.60 o
   5  14   8       56.33       43.67      8.17 o
  -9  15   8       42.79       26.35     19.48 o
  -8  15   8       59.27       77.24      9.72 o
  -7  15   8       84.20       76.41      8.94 o
  -6  15   8       65.35       62.26      8.13 o
  -5  15   8      125.29      110.65      8.67 o
  -4  15   8      136.11      142.80     10.36 o
  -3  15   8      152.48      150.02     14.56 o
  -2  15   8      104.04      107.00     16.31 o
  -1  15   8      132.20      159.68     16.31 o
   0  15   8       40.90       34.28     11.07 o
   1  15   8       59.48       17.86     15.87 o
   2  15   8       32.63        9.33     20.47 o
   3  15   8       12.13       -2.34      9.53 o
   4  15   8        4.41        6.97     22.18 o
  -7  16   8        0.08        7.83      9.62 o
  -6  16   8        0.28       -4.26     12.49 o
  -5  16   8        0.99      -10.03     10.03 o
  -4  16   8       15.33       24.66     14.26 o
  -3  16   8       26.15       62.81     16.24 o
  -2  16   8       33.81       65.12     16.27 o
  -1  16   8       35.44       33.34     16.34 o
   0  16   8       80.24       55.22     11.79 o
   1  16   8       91.04       75.90     11.79 o
   2  16   8      107.18      101.79     12.15 o
  -4  17   8       28.07       33.95     16.45 o
  -3  17   8       66.29       41.15     11.75 o
  -2  17   8       20.84      -10.12     16.53 o
  -2 -18   9       60.20       61.65     14.30 o
  -1 -18   9      105.88       76.96     15.87 o
   2 -18   9       20.17       18.15     15.62 o
  -5 -17   9        1.09       27.32     11.40 o
  -4 -17   9        5.93       -1.33     11.54 o
  -3 -17   9       41.78       46.20     11.71 o
  -2 -17   9       41.04       41.68     12.52 o
  -1 -17   9      146.29      119.87     14.48 o
   1 -17   9      128.11       97.31     16.56 o
   2 -17   9      206.69      151.51     20.50 o
   3 -17   9       90.42       64.11     16.81 o
   4 -17   9       91.13       89.32     16.78 o
   5 -17   9       94.14       73.84     16.85 o
  -6 -16   9      281.99      255.90     10.79 o
  -5 -16   9      181.84      163.24     27.30 o
  -4 -16   9      243.04      255.67     41.40 o
  -3 -16   9      134.66      112.32     12.97 o
  -2 -16   9      275.37      258.59     22.58 o
  -1 -16   9      122.33      120.82     14.38 o
   0 -16   9      104.16       60.67     40.81 o
   1 -16   9       76.27       70.73     19.74 o
   2 -16   9        0.41       17.97     15.73 o
   3 -16   9        0.88      -12.51     15.87 o
   4 -16   9       35.09       60.75     16.81 o
   5 -16   9        2.54       -0.69     16.49 o
   6 -16   9       13.90       -3.98     11.72 o
  -8 -15   9        6.00       12.43      9.61 o
  -7 -15   9        7.12       11.10     16.42 o
  -6 -15   9       34.51       36.75      8.10 o
  -5 -15   9       32.98       48.53      9.89 o
  -4 -15   9       96.75      101.05      9.53 o
  -3 -15   9      409.99      386.11     13.61 o
  -2 -15   9      343.62      310.96     27.84 o
  -1 -15   9      470.38      430.59     16.38 o
   0 -15   9      545.57      465.22     38.87 o
   1 -15   9      554.63      538.86     18.19 o
   2 -15   9      385.49      380.88     17.75 o
   3 -15   9      638.16      601.53     18.62 o
   4 -15   9      360.70      366.67     17.79 o
   5 -15   9      226.09      171.69     13.13 o
   6 -15   9      108.57      113.29     17.47 o
   7 -15   9       52.31       92.57     17.10 o
   8 -15   9       55.50       95.64     16.89 o
  -9 -14   9       31.90       53.97     13.93 o
  -8 -14   9      128.51      154.80     17.15 o
  -7 -14   9      164.97      146.97     18.17 o
  -6 -14   9      358.14      376.20      9.64 o
  -5 -14   9      152.76      148.80      9.44 o
  -4 -14   9      214.43      201.50     14.68 o
  -3 -14   9      131.58      125.62     13.72 o
  -2 -14   9      114.48      107.81     11.57 o
  -1 -14   9       70.10       96.21     12.80 o
   0 -14   9        3.58       -0.38     12.79 o
   1 -14   9        2.65        3.44     15.80 o
   2 -14   9       48.68       43.68     16.56 o
   3 -14   9       70.56       67.95     16.81 o
   4 -14   9      165.24      157.44     17.21 o
   5 -14   9      167.09      172.63     17.61 o
   6 -14   9      200.15      249.65     17.50 o
   7 -14   9      186.85      195.59     17.86 o
   8 -14   9      193.58      188.36     17.57 o
 -10 -13   9        3.43        9.48     15.78 o
  -9 -13   9       16.03       -2.80     11.17 o
  -8 -13   9       16.27       19.84      7.94 o
  -7 -13   9       88.72       73.77      8.29 o
  -6 -13   9       32.42       39.26     14.52 o
  -5 -13   9      318.47      330.13     16.19 o
  -4 -13   9      101.23      128.34      9.15 o
  -3 -13   9      545.04      546.65     38.06 o
  -2 -13   9      562.62      512.41     21.62 o
  -1 -13   9      955.04      884.39     32.16 o
   0 -13   9      349.93      344.18     13.83 o
   1 -13   9      865.52      952.47     18.84 o
   2 -13   9      496.66      486.68     17.90 o
   3 -13   9      483.62      527.18     13.96 o
   4 -13   9      499.92      537.78     18.55 o
   5 -13   9      237.92      258.91     17.54 o
   6 -13   9      202.59      203.47     12.48 o
   7 -13   9       16.04       -7.05     17.03 o
   8 -13   9       15.64        3.98     17.28 o
   9 -13   9        3.48       32.22     11.82 o
 -11 -12   9       61.92       58.11     28.33 o
 -10 -12   9      173.26      163.51     24.96 o
  -9 -12   9       66.30       49.15      7.18 o
  -8 -12   9      212.19      199.97      9.12 o
  -7 -12   9      144.39      140.41      8.13 o
  -6 -12   9      339.64      357.45     27.93 o
  -5 -12   9      171.70      190.61     20.30 o
  -4 -12   9       24.56       35.79     14.47 o
  -3 -12   9        8.97       19.91     11.67 o
  -2 -12   9        0.15        7.70      7.65 o
  -1 -12   9       15.27       29.68      8.01 o
   0 -12   9       54.60       66.82     12.03 o
   1 -12   9      150.34      101.30     68.81 o
   2 -12   9      206.27      180.87     17.00 o
   3 -12   9      316.97      346.49     17.21 o
   4 -12   9      355.68      406.15     18.19 o
   5 -12   9      349.17      399.65     17.75 o
   6 -12   9      313.43      377.33     18.15 o
   7 -12   9      296.93      389.88     13.13 o
   8 -12   9      331.24      276.01     12.91 o
   9 -12   9      183.24      215.70     17.47 o
  10 -12   9       67.11       92.46     16.89 o
 -11 -11   9        8.41       18.45     19.53 o
 -10 -11   9       25.13       34.86      7.69 o
  -9 -11   9      226.02      225.29     40.28 o
  -8 -11   9      165.58      151.08      9.42 o
  -7 -11   9      500.69      544.17     39.25 o
  -6 -11   9      233.63      250.77     26.47 o
  -5 -11   9      705.15      762.81     27.51 o
  -4 -11   9      989.25      965.31     55.95 o
  -3 -11   9     1197.91     1105.42     97.88 o
  -2 -11   9      688.44      685.39     19.01 o
  -1 -11   9      766.81      814.99     12.75 o
   0 -11   9     1039.02      915.55     18.00 o
   1 -11   9      470.37      417.46     64.56 o
   2 -11   9      789.99      838.63     14.17 o
   3 -11   9      147.23      124.43     12.11 o
   4 -11   9      309.49      366.23     17.43 o
   5 -11   9       51.22       48.09     16.71 o
   6 -11   9       14.98       29.76     16.67 o
   7 -11   9        1.15       -0.07     16.38 o
   8 -11   9        8.69      -16.85     16.85 o
   9 -11   9       19.54       -0.61     11.93 o
  10 -11   9       26.97       21.95     11.90 o
 -12 -10   9      181.06      197.30     10.85 o
 -11 -10   9      112.27       80.51     10.22 o
 -10 -10   9      135.83      138.48     18.64 o
  -9 -10   9      140.21      145.26     16.30 o
  -8 -10   9      315.00      335.30     31.00 o
  -7 -10   9      253.02      290.83     25.70 o
  -6 -10   9        6.53       -2.48      8.13 o
  -5 -10   9      169.09      182.64     21.92 o
  -4 -10   9       26.45       37.41     11.69 o
  -3 -10   9        1.94       13.20      8.16 o
  -2 -10   9      940.90      853.07     26.84 o
  -1 -10   9      337.68      335.59      8.56 o
   0 -10   9      840.13      819.50     29.26 o
   1 -10   9      802.94      768.61    128.60 o
   2 -10   9     1186.35     1288.69     19.56 o
   3 -10   9     1620.70     1679.91     20.76 o
   4 -10   9      935.16     1019.87     14.90 o
   5 -10   9      842.39     1104.23     19.35 o
   6 -10   9      457.20      493.81     18.62 o
   7 -10   9      577.09      594.30     13.56 o
   8 -10   9      147.61      163.23     12.58 o
   9 -10   9      291.51      306.28     13.05 o
  10 -10   9       51.77       28.60     12.01 o
  11 -10   9       39.56       33.63     16.38 o
 -12  -9   9        7.96       21.27     10.27 o
 -11  -9   9       93.74      114.07     11.52 o
 -10  -9   9       78.48       86.97      9.04 o
  -9  -9   9      464.98      477.54     42.37 o
  -8  -9   9      510.02      533.60     42.75 o
  -7  -9   9     1283.68     1393.99     91.63 o
  -6  -9   9     1242.30     1344.53     76.01 o
  -5  -9   9     1422.85     1403.24    124.19 o
  -4  -9   9     1052.83     1039.41     68.11 o
  -3  -9   9     1726.06     1715.95     85.46 o
  -2  -9   9     1924.78     1858.36     99.01 o
  -1  -9   9     1373.86     1291.49     20.33 o
   0  -9   9     1799.21     1772.93     64.32 o
   1  -9   9      289.36      257.81     30.13 o
   2  -9   9      807.24      815.63     14.50 o
   3  -9   9       65.77       85.81     12.08 o
   4  -9   9       33.56       61.91     17.07 o
   5  -9   9       10.24       20.76     12.01 o
   6  -9   9       48.56       96.95     17.07 o
   7  -9   9       92.18      125.30     12.73 o
   8  -9   9      187.23      208.79     12.19 o
   9  -9   9      158.27      165.36     12.66 o
  10  -9   9      198.35      143.27     12.62 o
  11  -9   9       95.60       65.27     16.34 o
 -13  -8   9       56.53       60.74      8.03 o
 -12  -8   9      113.89      133.44      9.22 o
 -11  -8   9       71.09       62.61      7.08 o
 -10  -8   9       23.60       26.37      8.93 o
  -9  -8   9      111.40      110.09     24.88 o
  -8  -8   9        2.28       24.86      9.70 o
  -7  -8   9      278.48      314.71     17.25 o
  -6  -8   9       14.41       21.53      9.14 o
  -5  -8   9      351.27      390.71     40.77 o
  -4  -8   9      996.32      925.39     76.49 o
  -3  -8   9      303.39      250.87     25.49 o
  -2  -8   9      829.87      795.50     30.49 o
  -1  -8   9     2218.47     2066.97     77.47 o
   0  -8   9     2158.29     2076.84     76.25 o
   1  -8   9     2902.12     2568.67    217.95 o
   2  -8   9     3687.95     3482.58    317.27 o
   3  -8   9     3034.27     3287.31     20.03 o
   4  -8   9     2600.94     3177.13     23.47 o
   5  -8   9     1488.60     1670.47     16.85 o
   6  -8   9      892.61     1047.13     19.56 o
   7  -8   9      706.15      744.54     14.57 o
   8  -8   9      264.48      285.81     17.43 o
   9  -8   9      164.92      207.60     12.58 o
  10  -8   9      115.37      126.67     16.71 o
  11  -8   9       24.68       20.76     11.97 o
 -13  -7   9       81.06       78.12     13.72 o
 -12  -7   9       13.13       49.81      9.69 o
 -11  -7   9      165.16      170.78     14.90 o
 -10  -7   9       76.10       81.68      7.01 o
  -9  -7   9      595.18      591.03     61.17 o
  -8  -7   9      743.28      747.22     59.05 o
  -7  -7   9      603.15      667.74     59.90 o
  -6  -7   9      531.57      611.42     55.25 o
  -5  -7   9     1383.94     1328.20     92.03 o
  -4  -7   9     1641.79     1546.82    127.43 o
  -3  -7   9      118.77      140.00     18.92 o
  -2  -7   9      690.97      733.69     33.84 o
  -1  -7   9      194.38      180.16     12.03 o
   0  -7   9     1142.83     1055.47     59.09 o
   1  -7   9      140.26      137.21     14.71 o
   2  -7   9        9.42        8.25      7.79 o
   3  -7   9        1.08        8.92      9.30 o
   4  -7   9      140.48      163.53     12.80 o
   5  -7   9       81.18       96.94     14.00 o
   6  -7   9      570.32      644.20     77.48 o
   7  -7   9      340.68      319.93     19.05 o
   8  -7   9      702.95      705.22     74.91 o
   9  -7   9      334.64      345.35     28.28 o
  10  -7   9      365.84      374.67     29.87 o
  11  -7   9      224.26      167.69     14.33 o
  12  -7   9      144.94      105.78     10.21 o
 -14  -6   9       52.01       74.73     46.34 o
 -13  -6   9       68.64       94.70     28.38 o
 -12  -6   9       37.48       55.25      7.97 o
 -11  -6   9       30.96       37.52      7.47 o
 -10  -6   9        0.64        2.07     15.01 o
  -9  -6   9       28.92       63.19      7.74 o
  -8  -6   9       14.20       24.13      6.97 o
  -7  -6   9       51.10       97.72     29.36 o
  -6  -6   9      312.38      358.29     34.78 o
  -5  -6   9      179.34      162.85     10.27 o
  -4  -6   9     1061.42      961.10     73.46 o
  -3  -6   9     2748.32     2627.93    209.37 o
  -2  -6   9      903.94      870.41     32.64 o
  -1  -6   9     1612.30     1581.00     46.09 o
   0  -6   9     1474.53     1425.40     41.69 o
   1  -6   9     2316.37     1963.14    174.16 o
   2  -6   9     2811.53     2805.76    202.58 o
   3  -6   9     2075.36     2256.63    212.64 o
   4  -6   9     1035.29     1093.33     83.79 o
   5  -6   9     1298.46     1354.02    131.89 o
   6  -6   9      395.24      422.31     48.22 o
   7  -6   9      521.02      605.25     97.80 o
   8  -6   9      217.36      244.96     38.51 o
   9  -6   9       20.62       40.63      9.95 o
  10  -6   9        5.59        3.09     10.05 o
  11  -6   9        2.57        0.93      8.94 o
  12  -6   9        1.23       -6.99     14.50 o
 -14  -5   9       34.70       51.55      8.64 o
 -13  -5   9      229.00      248.16      9.81 o
 -12  -5   9      107.35      100.81     18.78 o
 -11  -5   9      235.22      244.45     29.95 o
 -10  -5   9      386.93      395.99     28.85 o
  -9  -5   9      995.03     1018.58     63.08 o
  -8  -5   9     1198.40     1285.80     90.98 o
  -7  -5   9     1049.22     1165.40    116.88 o
  -6  -5   9     1276.39     1239.71    108.73 o
  -5  -5   9       71.88       87.97      7.65 o
  -4  -5   9     1122.19     1107.70    116.56 o
  -3  -5   9      578.99      619.57     52.36 o
  -2  -5   9      769.45      681.83     39.12 o
  -1  -5   9       98.05      102.81      7.26 o
   0  -5   9       30.32       42.69      6.63 o
   1  -5   9        3.59       12.03      7.01 o
   2  -5   9      386.24      353.34     17.72 o
   3  -5   9      190.57      202.80     15.07 o
   4  -5   9      579.26      695.92     86.19 o
   5  -5   9      384.86      462.24     96.62 o
   6  -5   9      604.33      669.44    113.83 o
   7  -5   9      597.19      553.06     88.01 o
   8  -5   9      356.06      356.06     14.69 o
   9  -5   9      733.78      742.37     55.27 o
  10  -5   9      333.41      328.30     12.15 o
  11  -5   9      154.98      136.64      8.52 o
  12  -5   9      101.29       99.45     15.05 o
 -14  -4   9       27.42       29.43      9.30 o
 -13  -4   9       41.26       51.95      8.12 o
 -12  -4   9        0.25       -1.33      8.58 o
 -11  -4   9        0.03        6.85      7.50 o
 -10  -4   9      150.01      174.00      9.11 o
  -9  -4   9       68.62       72.51     20.24 o
  -8  -4   9      406.25      458.22     40.62 o
  -7  -4   9      128.60      130.01     12.56 o
  -6  -4   9     1996.61     1916.44    160.57 o
  -5  -4   9     3583.40     3198.75    279.56 o
  -4  -4   9     3727.06     3486.86    220.00 o
  -3  -4   9     4398.83     3871.84    397.67 o
  -2  -4   9     3841.86     3679.99    233.95 o
  -1  -4   9     4217.83     3820.46    231.72 o
   0  -4   9     3136.18     2842.46     95.94 o
   1  -4   9     4540.43     4163.51    225.13 o
   2  -4   9      811.41      803.77     40.17 o
   3  -4   9     2087.25     2218.74    320.29 o
   4  -4   9      275.05      309.51     48.82 o
   5  -4   9      404.27      405.96     93.38 o
   6  -4   9      374.89      411.78     52.45 o
   7  -4   9       41.76       54.88      9.92 o
   8  -4   9       42.80       41.26      9.68 o
   9  -4   9       23.08       50.72     24.64 o
  10  -4   9        1.98        9.78     10.38 o
  11  -4   9       63.47       57.01      8.00 o
  12  -4   9       25.72       20.22      8.09 o
 -14  -3   9       98.71      108.72     11.54 o
 -13  -3   9      131.77      141.60     25.29 o
 -12  -3   9      155.97      175.02     12.06 o
 -11  -3   9      236.96      256.45     41.49 o
 -10  -3   9      790.41      968.36    163.79 o
  -9  -3   9      779.09      918.21     51.72 o
  -8  -3   9      792.98      877.56     83.63 o
  -7  -3   9      683.77      706.23     53.38 o
  -6  -3   9      680.61      604.66     41.20 o
  -5  -3   9      375.11      357.24     33.24 o
  -4  -3   9      371.67      380.34     20.39 o
  -3  -3   9       10.43       29.48     12.44 o
  -2  -3   9       14.64       22.73      8.64 o
  -1  -3   9        9.76        3.86      7.76 o
   0  -3   9     2724.48     2253.45    188.30 o
   1  -3   9     1605.71     1439.59     86.92 o
   2  -3   9     1835.80     1757.44    156.11 o
   3  -3   9     1191.78     1352.32    259.07 o
   4  -3   9     2269.89     2339.39    343.04 o
   5  -3   9     1822.75     1874.32    306.32 o
   6  -3   9     1759.32     1770.08    106.33 o
   7  -3   9      993.81      961.43     52.08 o
   8  -3   9     1123.80     1189.46     63.79 o
   9  -3   9      259.35      234.96     15.54 o
  10  -3   9      351.27      309.37     44.67 o
  11  -3   9      181.63      177.44     10.67 o
  12  -3   9       71.51       80.93     13.96 o
 -15  -2   9        0.25       14.68     16.31 o
 -14  -2   9        9.71       15.39     16.13 o
 -13  -2   9       12.55       50.21     13.43 o
 -12  -2   9       19.23       -2.46     24.25 o
 -11  -2   9       14.12       52.97     16.11 o
 -10  -2   9      350.62      351.77     33.92 o
  -9  -2   9      368.93      425.97     32.89 o
  -8  -2   9      429.08      507.22     47.26 o
  -7  -2   9     1422.33     1545.62     77.47 o
  -6  -2   9      605.28      597.56     51.74 o
  -5  -2   9     4845.35     4183.28    309.02 o
  -4  -2   9     3664.74     3456.04    352.35 o
  -3  -2   9     8556.01     7336.50   1085.21 o
  -2  -2   9     3751.59     3369.45    218.10 o
  -1  -2   9     5819.13     5343.95    214.70 o
   0  -2   9     2824.54     2388.25    108.22 o
   1  -2   9     6846.96     6416.45    609.44 o
   2  -2   9      822.06      859.89     83.84 o
   3  -2   9      358.26      388.92     34.59 o
   4  -2   9       16.92       12.01     11.44 o
   5  -2   9      121.32      146.33     14.75 o
   6  -2   9      157.43      205.16     24.97 o
   7  -2   9       24.17       31.26      8.27 o
   8  -2   9       80.59       80.65      7.51 o
   9  -2   9      152.81      152.06     26.34 o
  10  -2   9      175.38      141.99     14.67 o
  11  -2   9       81.07       80.28      9.42 o
  12  -2   9       82.26       81.75     17.37 o
 -15  -1   9       28.82       18.68     10.99 o
 -14  -1   9      115.31      140.91     67.66 o
 -13  -1   9       48.78       58.19      9.46 o
 -12  -1   9       96.85      121.83     29.60 o
 -11  -1   9       44.61       56.79     11.52 o
 -10  -1   9      392.70      463.84     43.90 o
  -9  -1   9      210.83      266.15     27.07 o
  -8  -1   9      902.19      994.99     78.23 o
  -7  -1   9       31.87       22.62     13.74 o
  -6  -1   9      191.72      203.06      8.88 o
  -5  -1   9       47.42       51.95     14.14 o
  -4  -1   9       27.67       48.16     15.62 o
  -3  -1   9       67.85       70.13     11.07 o
  -2  -1   9      511.67      458.67     23.40 o
  -1  -1   9      260.62      235.70     16.49 o
   0  -1   9     2779.20     2231.93    119.03 o
   1  -1   9     3391.27     3119.27    223.47 o
   2  -1   9     3029.00     2877.19    234.75 o
   3  -1   9     1727.16     1747.50    122.36 o
   4  -1   9     3386.64     3504.51    306.39 o
   5  -1   9     2041.45     2102.18    132.76 o
   6  -1   9     2561.79     2559.37    205.70 o
   7  -1   9     1030.26     1077.45     86.22 o
   8  -1   9      962.73     1028.69     57.84 o
   9  -1   9      658.25      688.41     52.60 o
  10  -1   9      248.83      248.51      9.76 o
  11  -1   9      114.94      105.73      9.57 o
  12  -1   9       14.75       34.01      9.47 o
 -15   0   9        3.20       26.23     11.28 o
 -14   0   9       59.76       78.63      7.93 o
 -13   0   9       21.12       45.19     24.91 o
 -12   0   9      119.82      112.35     11.68 o
 -11   0   9      159.29      170.01      9.45 o
 -10   0   9      313.66      340.87     49.36 o
  -9   0   9      737.45      804.95    110.16 o
  -8   0   9      260.01      296.26     24.48 o
  -7   0   9     1627.38     1699.81     52.81 o
  -6   0   9      783.06      708.28     11.45 o
  -5   0   9     2315.90     2040.34    102.93 o
  -4   0   9     1875.99     1893.47    153.23 o
  -3   0   9     2634.09     2474.02    264.37 o
  -2   0   9      772.17      665.80     39.25 o
  -1   0   9     2355.95     1982.80     64.44 o
   0   0   9     1122.50      957.92     49.15 o
   1   0   9      457.67      468.08     29.44 o
   2   0   9      835.90      817.27     59.28 o
   3   0   9       17.28       21.76      8.01 o
   4   0   9       28.03       38.98     14.56 o
   5   0   9      237.72      223.99     16.75 o
   6   0   9      181.47      181.77      9.77 o
   7   0   9      109.25      135.36      8.66 o
   8   0   9      366.74      378.81     33.68 o
   9   0   9      266.80      233.60     24.00 o
  10   0   9      235.86      204.55     24.28 o
  11   0   9      171.60      145.97     14.63 o
  12   0   9      141.85      114.03     13.57 o
 -15   1   9       53.27      105.81     40.92 o
 -14   1   9       68.06       93.02     33.63 o
 -13   1   9       72.21       62.98     19.60 o
 -12   1   9      126.11      110.12     35.65 o
 -11   1   9       17.93        8.90     17.41 o
 -10   1   9      146.91      158.33      9.61 o
  -9   1   9        1.86        4.70     32.18 o
  -8   1   9      235.42      251.48     41.40 o
  -7   1   9       18.56       21.71      8.10 o
  -6   1   9       14.57       43.96     10.46 o
  -5   1   9      233.56      221.28     10.85 o
  -4   1   9     1045.51      927.04     89.39 o
  -3   1   9       82.57       73.18     14.68 o
  -2   1   9     1405.31     1200.57     59.05 o
  -1   1   9     2199.04     1759.57     33.36 o
   0   1   9     2485.21     2182.33     87.69 o
   1   1   9     1258.15     1330.67     76.04 o
   2   1   9     2242.18     2341.63    177.25 o
   3   1   9     1203.09     1266.81     55.77 o
   4   1   9     1135.90     1170.73     87.65 o
   5   1   9     1709.16     1724.34    145.96 o
   6   1   9      618.26      641.31     61.95 o
   7   1   9      894.28      965.80     62.57 o
   8   1   9       53.01       92.47     27.50 o
   9   1   9      332.46      324.79     25.14 o
  10   1   9       31.22        9.50      9.35 o
  11   1   9       63.95       61.35     11.78 o
  12   1   9       14.08       33.24     14.17 o
 -15   2   9       20.00       21.99     17.43 o
 -14   2   9       30.32       56.02      8.51 o
 -13   2   9      129.15      117.66     18.95 o
 -12   2   9      162.65      188.61     38.69 o
 -11   2   9      639.00      660.66     90.65 o
 -10   2   9      543.36      464.34     12.29 o
  -9   2   9     1246.83     1232.60     13.78 o
  -8   2   9     1147.05     1013.76     13.60 o
  -7   2   9     1550.22     1464.94     46.00 o
  -6   2   9     2132.52     1918.74    102.64 o
  -5   2   9     2942.39     3020.46     88.65 o
  -4   2   9     1192.30     1203.64    102.80 o
  -3   2   9     1418.86     1363.07    179.93 o
  -2   2   9     1414.59     1072.50     12.03 o
  -1   2   9      368.01      303.51     16.54 o
   0   2   9      286.54      278.31      9.91 o
   1   2   9       29.54       27.97      6.59 o
   2   2   9       10.79        5.04      7.59 o
   3   2   9      216.94      267.37     18.27 o
   4   2   9      131.65      165.82     14.63 o
   5   2   9      720.56      752.44     50.16 o
   6   2   9      310.62      324.79     14.12 o
   7   2   9      773.99      837.16     49.19 o
   8   2   9      341.93      370.81     30.55 o
   9   2   9      404.55      366.70     11.52 o
  10   2   9      214.58      197.95     12.94 o
  11   2   9      125.17      108.87      9.33 o
  12   2   9       94.75       81.77     14.90 o
 -15   3   9       38.52        1.74     15.12 o
 -14   3   9       44.78       38.91     10.38 o
 -13   3   9        1.52       14.28     10.05 o
 -12   3   9       62.32       34.79     14.07 o
 -11   3   9        3.13      -10.27     10.27 o
 -10   3   9        1.91      -15.15     15.15 o
  -9   3   9       60.44       73.12     14.93 o
  -8   3   9      122.94      124.90     10.63 o
  -7   3   9        7.58       21.44     10.56 o
  -6   3   9      854.00      815.10     67.89 o
  -5   3   9     1249.88     1323.84     30.19 o
  -4   3   9     2580.71     2553.00    200.65 o
  -3   3   9     2397.68     2330.85    221.40 o
  -2   3   9     2594.18     2118.95     91.00 o
  -1   3   9     3749.73     3078.51     45.83 o
   0   3   9     5272.28     5014.95     15.54 o
   1   3   9     4525.91     4588.29    101.09 o
   2   3   9     2770.36     2857.04    125.65 o
   3   3   9     2371.60     2318.27    124.31 o
   4   3   9      555.23      584.74     31.78 o
   5   3   9     1503.35     1610.12    113.61 o
   6   3   9      143.51      158.14     17.12 o
   7   3   9      248.86      284.25     33.34 o
   8   3   9       30.94       46.65      7.29 o
   9   3   9        7.59        8.85     16.03 o
  10   3   9        4.98       24.87     14.57 o
  11   3   9        0.14       10.87      7.92 o
 -14   4   9       17.53       36.85     14.21 o
 -13   4   9      114.36      128.77     10.38 o
 -12   4   9      170.47      106.60     14.54 o
 -11   4   9      335.86      285.20     10.96 o
 -10   4   9      271.58      272.79     10.78 o
  -9   4   9      580.92      564.50     15.55 o
  -8   4   9      631.69      578.17     16.38 o
  -7   4   9      724.63      709.44     78.94 o
  -6   4   9      603.54      589.01     33.83 o
  -5   4   9      982.08     1022.55     33.65 o
  -4   4   9     1114.38     1118.20    132.64 o
  -3   4   9      121.43      130.47     26.05 o
  -2   4   9       73.23       56.67     10.52 o
  -1   4   9      120.84      123.11      7.87 o
   0   4   9       23.89       29.95      8.53 o
   1   4   9      103.07      126.15     11.76 o
   2   4   9      872.03      929.16     35.60 o
   3   4   9     1165.68     1239.10     78.73 o
   4   4   9      536.91      504.97     25.51 o
   5   4   9     1444.14     1403.70    101.24 o
   6   4   9     1184.49     1250.66     88.73 o
   7   4   9      882.81      872.42     70.44 o
   8   4   9      572.28      568.65     56.65 o
   9   4   9      290.52      237.21     34.65 o
  10   4   9      352.93      339.96     17.55 o
  11   4   9       76.12       45.27     15.53 o
 -14   5   9       26.74       20.36     13.78 o
 -13   5   9        0.72       10.02     13.85 o
 -12   5   9        1.90       -7.56     14.07 o
 -11   5   9        1.88       11.50      9.80 o
 -10   5   9       26.86        9.73      9.65 o
  -9   5   9       36.37       33.99     13.85 o
  -8   5   9      313.88      276.45     10.81 o
  -7   5   9      223.77      232.67     11.01 o
  -6   5   9      959.92     1021.89     28.98 o
  -5   5   9      384.97      449.05      9.98 o
  -4   5   9     1145.37     1213.17     53.55 o
  -3   5   9     1910.80     1771.04    135.53 o
  -2   5   9     1958.08     1674.30     33.48 o
  -1   5   9     2870.39     2527.84     34.79 o
   0   5   9     2152.50     1993.30     60.07 o
   1   5   9     3187.99     3021.04     32.00 o
   2   5   9      450.30      455.19     21.58 o
   3   5   9     2302.37     2324.31     69.29 o
   4   5   9      413.97      414.01     24.05 o
   5   5   9      268.07      290.20     19.21 o
   6   5   9       44.05       69.08     12.07 o
   7   5   9       37.66       34.60     23.38 o
   8   5   9        6.35        2.37      8.20 o
   9   5   9       26.30       68.20     23.16 o
  10   5   9       64.69       48.68      8.35 o
  11   5   9        4.89       32.71     19.90 o
 -14   6   9       27.36       16.56     14.07 o
 -13   6   9       39.34       32.98     14.17 o
 -12   6   9      106.00       97.34     10.27 o
 -11   6   9      234.14      191.58     10.74 o
 -10   6   9      150.95      107.32      9.87 o
  -9   6   9      129.85      131.70     14.17 o
  -8   6   9       49.78       49.76     10.16 o
  -7   6   9      222.18      224.29     22.09 o
  -6   6   9      134.14      177.80     32.96 o
  -5   6   9      284.15      295.75      8.23 o
  -4   6   9       51.25       53.45      6.70 o
  -3   6   9        0.27       11.17      8.35 o
  -2   6   9        7.76        2.95     10.02 o
  -1   6   9      320.27      310.45     28.71 o
   0   6   9      124.81      143.75      7.68 o
   1   6   9     1747.48     1770.71     64.56 o
   2   6   9      147.12      142.76      7.89 o
   3   6   9     1128.03     1155.76     50.42 o
   4   6   9      926.77      959.59     42.98 o
   5   6   9      696.28      722.29     32.93 o
   6   6   9      742.12      781.43     58.77 o
   7   6   9      457.40      443.67     33.41 o
   8   6   9      538.33      512.00     33.02 o
   9   6   9      187.78      172.55     20.07 o
  10   6   9      150.78      132.55     13.05 o
 -14   7   9        4.08       32.04     14.14 o
 -13   7   9        1.40       30.41     13.85 o
 -12   7   9       24.88       22.09     14.10 o
 -11   7   9       16.60       23.36     14.46 o
 -10   7   9      137.28       96.11     10.70 o
  -9   7   9       63.24      100.78     14.61 o
  -8   7   9      450.78      386.41     11.93 o
[truncated: 213,840 more chars]
